# Supplementary material for: Dysbiosis of human gut microbiome in young-onset colorectal cancer
Source: Nat Commun. 2021 Nov 19;12:6757. doi: 10.1038/s41467-021-27112-y (PMC8604900; doi:10.1038/s41467-021-27112-y)
Supplement: Supplementary file 5 — Supplementary Data 3 [file 41467_2021_27112_MOESM5_ESM.xlsx]

## Sheet: Supplementary Data 3
Supplementary Data 3. The accession codes for the 16S rRNA gene sequencing data and the metagenomic sequencing data.
accession	study	bioproject_accession	biosample_accession	sample_name	library_ID	title	library_strategy	library_source	library_selection	library_layout	platform	instrument_model	design_description	filetype	filename
SRR15884926	SRP336949	PRJNA763023	SAMN21420567	oControl_100	oControl_100	oControl (Fudan cohort)	AMPLICON	METAGENOMIC	PCR	single	ILLUMINA	Illumina NovaSeq 6000	Normal elderly group (Fudan cohort)	fastq	oControl_100.fastq.gz
SRR15884925	SRP336949	PRJNA763023	SAMN21420568	oControl_101	oControl_101	oControl (Fudan cohort)	AMPLICON	METAGENOMIC	PCR	single	ILLUMINA	Illumina NovaSeq 6000	Normal elderly group (Fudan cohort)	fastq	oControl_101.fastq.gz
SRR15884814	SRP336949	PRJNA763023	SAMN21420569	oControl_102	oControl_102	oControl (Fudan cohort)	AMPLICON	METAGENOMIC	PCR	single	ILLUMINA	Illumina NovaSeq 6000	Normal elderly group (Fudan cohort)	fastq	oControl_102.fastq.gz
SRR15884703	SRP336949	PRJNA763023	SAMN21420570	oControl_103	oControl_103	oControl (Fudan cohort)	AMPLICON	METAGENOMIC	PCR	single	ILLUMINA	Illumina NovaSeq 6000	Normal elderly group (Fudan cohort)	fastq	oControl_103.fastq.gz
SRR15884592	SRP336949	PRJNA763023	SAMN21420571	oControl_104	oControl_104	oControl (Fudan cohort)	AMPLICON	METAGENOMIC	PCR	single	ILLUMINA	Illumina NovaSeq 6000	Normal elderly group (Fudan cohort)	fastq	oControl_104.fastq.gz
SRR15884481	SRP336949	PRJNA763023	SAMN21420572	oControl_105	oControl_105	oControl (Fudan cohort)	AMPLICON	METAGENOMIC	PCR	single	ILLUMINA	Illumina NovaSeq 6000	Normal elderly group (Fudan cohort)	fastq	oControl_105.fastq.gz
SRR15884370	SRP336949	PRJNA763023	SAMN21420573	oControl_106	oControl_106	oControl (Fudan cohort)	AMPLICON	METAGENOMIC	PCR	single	ILLUMINA	Illumina NovaSeq 6000	Normal elderly group (Fudan cohort)	fastq	oControl_106.fastq.gz
SRR15884259	SRP336949	PRJNA763023	SAMN21420574	oControl_107	oControl_107	oControl (Fudan cohort)	AMPLICON	METAGENOMIC	PCR	single	ILLUMINA	Illumina NovaSeq 6000	Normal elderly group (Fudan cohort)	fastq	oControl_107.fastq.gz
SRR15884220	SRP336949	PRJNA763023	SAMN21420575	oControl_108	oControl_108	oControl (Fudan cohort)	AMPLICON	METAGENOMIC	PCR	single	ILLUMINA	Illumina NovaSeq 6000	Normal elderly group (Fudan cohort)	fastq	oControl_108.fastq.gz
SRR15884209	SRP336949	PRJNA763023	SAMN21420576	oControl_109	oControl_109	oControl (Fudan cohort)	AMPLICON	METAGENOMIC	PCR	single	ILLUMINA	Illumina NovaSeq 6000	Normal elderly group (Fudan cohort)	fastq	oControl_109.fastq.gz
SRR15884924	SRP336949	PRJNA763023	SAMN21420577	oControl_10	oControl_10	oControl (Fudan cohort)	AMPLICON	METAGENOMIC	PCR	single	ILLUMINA	Illumina NovaSeq 6000	Normal elderly group (Fudan cohort)	fastq	oControl_10.fastq.gz
SRR15884913	SRP336949	PRJNA763023	SAMN21420578	oControl_110	oControl_110	oControl (Fudan cohort)	AMPLICON	METAGENOMIC	PCR	single	ILLUMINA	Illumina NovaSeq 6000	Normal elderly group (Fudan cohort)	fastq	oControl_110.fastq.gz
SRR15884902	SRP336949	PRJNA763023	SAMN21420579	oControl_111	oControl_111	oControl (Fudan cohort)	AMPLICON	METAGENOMIC	PCR	single	ILLUMINA	Illumina NovaSeq 6000	Normal elderly group (Fudan cohort)	fastq	oControl_111.fastq.gz
SRR15884891	SRP336949	PRJNA763023	SAMN21420580	oControl_112	oControl_112	oControl (Fudan cohort)	AMPLICON	METAGENOMIC	PCR	single	ILLUMINA	Illumina NovaSeq 6000	Normal elderly group (Fudan cohort)	fastq	oControl_112.fastq.gz
SRR15884880	SRP336949	PRJNA763023	SAMN21420581	oControl_113	oControl_113	oControl (Fudan cohort)	AMPLICON	METAGENOMIC	PCR	single	ILLUMINA	Illumina NovaSeq 6000	Normal elderly group (Fudan cohort)	fastq	oControl_113.fastq.gz
SRR15884869	SRP336949	PRJNA763023	SAMN21420582	oControl_114	oControl_114	oControl (Fudan cohort)	AMPLICON	METAGENOMIC	PCR	single	ILLUMINA	Illumina NovaSeq 6000	Normal elderly group (Fudan cohort)	fastq	oControl_114.fastq.gz
SRR15884858	SRP336949	PRJNA763023	SAMN21420583	oControl_115	oControl_115	oControl (Fudan cohort)	AMPLICON	METAGENOMIC	PCR	single	ILLUMINA	Illumina NovaSeq 6000	Normal elderly group (Fudan cohort)	fastq	oControl_115.fastq.gz
SRR15884847	SRP336949	PRJNA763023	SAMN21420584	oControl_116	oControl_116	oControl (Fudan cohort)	AMPLICON	METAGENOMIC	PCR	single	ILLUMINA	Illumina NovaSeq 6000	Normal elderly group (Fudan cohort)	fastq	oControl_116.fastq.gz
SRR15884836	SRP336949	PRJNA763023	SAMN21420585	oControl_117	oControl_117	oControl (Fudan cohort)	AMPLICON	METAGENOMIC	PCR	single	ILLUMINA	Illumina NovaSeq 6000	Normal elderly group (Fudan cohort)	fastq	oControl_117.fastq.gz
SRR15884825	SRP336949	PRJNA763023	SAMN21420586	oControl_118	oControl_118	oControl (Fudan cohort)	AMPLICON	METAGENOMIC	PCR	single	ILLUMINA	Illumina NovaSeq 6000	Normal elderly group (Fudan cohort)	fastq	oControl_118.fastq.gz
SRR15884813	SRP336949	PRJNA763023	SAMN21420587	oControl_119	oControl_119	oControl (Fudan cohort)	AMPLICON	METAGENOMIC	PCR	single	ILLUMINA	Illumina NovaSeq 6000	Normal elderly group (Fudan cohort)	fastq	oControl_119.fastq.gz
SRR15884802	SRP336949	PRJNA763023	SAMN21420588	oControl_11	oControl_11	oControl (Fudan cohort)	AMPLICON	METAGENOMIC	PCR	single	ILLUMINA	Illumina NovaSeq 6000	Normal elderly group (Fudan cohort)	fastq	oControl_11.fastq.gz
SRR15884791	SRP336949	PRJNA763023	SAMN21420589	oControl_120	oControl_120	oControl (Fudan cohort)	AMPLICON	METAGENOMIC	PCR	single	ILLUMINA	Illumina NovaSeq 6000	Normal elderly group (Fudan cohort)	fastq	oControl_120.fastq.gz
SRR15884780	SRP336949	PRJNA763023	SAMN21420590	oControl_121	oControl_121	oControl (Fudan cohort)	AMPLICON	METAGENOMIC	PCR	single	ILLUMINA	Illumina NovaSeq 6000	Normal elderly group (Fudan cohort)	fastq	oControl_121.fastq.gz
SRR15884769	SRP336949	PRJNA763023	SAMN21420591	oControl_122	oControl_122	oControl (Fudan cohort)	AMPLICON	METAGENOMIC	PCR	single	ILLUMINA	Illumina NovaSeq 6000	Normal elderly group (Fudan cohort)	fastq	oControl_122.fastq.gz
SRR15884758	SRP336949	PRJNA763023	SAMN21420592	oControl_123	oControl_123	oControl (Fudan cohort)	AMPLICON	METAGENOMIC	PCR	single	ILLUMINA	Illumina NovaSeq 6000	Normal elderly group (Fudan cohort)	fastq	oControl_123.fastq.gz
SRR15884747	SRP336949	PRJNA763023	SAMN21420593	oControl_124	oControl_124	oControl (Fudan cohort)	AMPLICON	METAGENOMIC	PCR	single	ILLUMINA	Illumina NovaSeq 6000	Normal elderly group (Fudan cohort)	fastq	oControl_124.fastq.gz
SRR15884736	SRP336949	PRJNA763023	SAMN21420594	oControl_125	oControl_125	oControl (Fudan cohort)	AMPLICON	METAGENOMIC	PCR	single	ILLUMINA	Illumina NovaSeq 6000	Normal elderly group (Fudan cohort)	fastq	oControl_125.fastq.gz
SRR15884725	SRP336949	PRJNA763023	SAMN21420595	oControl_126	oControl_126	oControl (Fudan cohort)	AMPLICON	METAGENOMIC	PCR	single	ILLUMINA	Illumina NovaSeq 6000	Normal elderly group (Fudan cohort)	fastq	oControl_126.fastq.gz
SRR15884714	SRP336949	PRJNA763023	SAMN21420596	oControl_127	oControl_127	oControl (Fudan cohort)	AMPLICON	METAGENOMIC	PCR	single	ILLUMINA	Illumina NovaSeq 6000	Normal elderly group (Fudan cohort)	fastq	oControl_127.fastq.gz
SRR15884702	SRP336949	PRJNA763023	SAMN21420597	oControl_128	oControl_128	oControl (Fudan cohort)	AMPLICON	METAGENOMIC	PCR	single	ILLUMINA	Illumina NovaSeq 6000	Normal elderly group (Fudan cohort)	fastq	oControl_128.fastq.gz
SRR15884691	SRP336949	PRJNA763023	SAMN21420598	oControl_129	oControl_129	oControl (Fudan cohort)	AMPLICON	METAGENOMIC	PCR	single	ILLUMINA	Illumina NovaSeq 6000	Normal elderly group (Fudan cohort)	fastq	oControl_129.fastq.gz
SRR15884680	SRP336949	PRJNA763023	SAMN21420599	oControl_12	oControl_12	oControl (Fudan cohort)	AMPLICON	METAGENOMIC	PCR	single	ILLUMINA	Illumina NovaSeq 6000	Normal elderly group (Fudan cohort)	fastq	oControl_12.fastq.gz
SRR15884669	SRP336949	PRJNA763023	SAMN21420600	oControl_130	oControl_130	oControl (Fudan cohort)	AMPLICON	METAGENOMIC	PCR	single	ILLUMINA	Illumina NovaSeq 6000	Normal elderly group (Fudan cohort)	fastq	oControl_130.fastq.gz
SRR15884658	SRP336949	PRJNA763023	SAMN21420601	oControl_131	oControl_131	oControl (Fudan cohort)	AMPLICON	METAGENOMIC	PCR	single	ILLUMINA	Illumina NovaSeq 6000	Normal elderly group (Fudan cohort)	fastq	oControl_131.fastq.gz
SRR15884647	SRP336949	PRJNA763023	SAMN21420602	oControl_132	oControl_132	oControl (Fudan cohort)	AMPLICON	METAGENOMIC	PCR	single	ILLUMINA	Illumina NovaSeq 6000	Normal elderly group (Fudan cohort)	fastq	oControl_132.fastq.gz
SRR15884636	SRP336949	PRJNA763023	SAMN21420603	oControl_133	oControl_133	oControl (Fudan cohort)	AMPLICON	METAGENOMIC	PCR	single	ILLUMINA	Illumina NovaSeq 6000	Normal elderly group (Fudan cohort)	fastq	oControl_133.fastq.gz
SRR15884625	SRP336949	PRJNA763023	SAMN21420604	oControl_134	oControl_134	oControl (Fudan cohort)	AMPLICON	METAGENOMIC	PCR	single	ILLUMINA	Illumina NovaSeq 6000	Normal elderly group (Fudan cohort)	fastq	oControl_134.fastq.gz
SRR15884614	SRP336949	PRJNA763023	SAMN21420605	oControl_135	oControl_135	oControl (Fudan cohort)	AMPLICON	METAGENOMIC	PCR	single	ILLUMINA	Illumina NovaSeq 6000	Normal elderly group (Fudan cohort)	fastq	oControl_135.fastq.gz
SRR15884603	SRP336949	PRJNA763023	SAMN21420606	oControl_136	oControl_136	oControl (Fudan cohort)	AMPLICON	METAGENOMIC	PCR	single	ILLUMINA	Illumina NovaSeq 6000	Normal elderly group (Fudan cohort)	fastq	oControl_136.fastq.gz
SRR15884591	SRP336949	PRJNA763023	SAMN21420607	oControl_137	oControl_137	oControl (Fudan cohort)	AMPLICON	METAGENOMIC	PCR	single	ILLUMINA	Illumina NovaSeq 6000	Normal elderly group (Fudan cohort)	fastq	oControl_137.fastq.gz
SRR15884580	SRP336949	PRJNA763023	SAMN21420608	oControl_138	oControl_138	oControl (Fudan cohort)	AMPLICON	METAGENOMIC	PCR	single	ILLUMINA	Illumina NovaSeq 6000	Normal elderly group (Fudan cohort)	fastq	oControl_138.fastq.gz
SRR15884569	SRP336949	PRJNA763023	SAMN21420609	oControl_139	oControl_139	oControl (Fudan cohort)	AMPLICON	METAGENOMIC	PCR	single	ILLUMINA	Illumina NovaSeq 6000	Normal elderly group (Fudan cohort)	fastq	oControl_139.fastq.gz
SRR15884558	SRP336949	PRJNA763023	SAMN21420610	oControl_13	oControl_13	oControl (Fudan cohort)	AMPLICON	METAGENOMIC	PCR	single	ILLUMINA	Illumina NovaSeq 6000	Normal elderly group (Fudan cohort)	fastq	oControl_13.fastq.gz
SRR15884547	SRP336949	PRJNA763023	SAMN21420611	oControl_140	oControl_140	oControl (Fudan cohort)	AMPLICON	METAGENOMIC	PCR	single	ILLUMINA	Illumina NovaSeq 6000	Normal elderly group (Fudan cohort)	fastq	oControl_140.fastq.gz
SRR15884536	SRP336949	PRJNA763023	SAMN21420612	oControl_141	oControl_141	oControl (Fudan cohort)	AMPLICON	METAGENOMIC	PCR	single	ILLUMINA	Illumina NovaSeq 6000	Normal elderly group (Fudan cohort)	fastq	oControl_141.fastq.gz
SRR15884525	SRP336949	PRJNA763023	SAMN21420613	oControl_142	oControl_142	oControl (Fudan cohort)	AMPLICON	METAGENOMIC	PCR	single	ILLUMINA	Illumina NovaSeq 6000	Normal elderly group (Fudan cohort)	fastq	oControl_142.fastq.gz
SRR15884514	SRP336949	PRJNA763023	SAMN21420614	oControl_143	oControl_143	oControl (Fudan cohort)	AMPLICON	METAGENOMIC	PCR	single	ILLUMINA	Illumina NovaSeq 6000	Normal elderly group (Fudan cohort)	fastq	oControl_143.fastq.gz
SRR15884503	SRP336949	PRJNA763023	SAMN21420615	oControl_144	oControl_144	oControl (Fudan cohort)	AMPLICON	METAGENOMIC	PCR	single	ILLUMINA	Illumina NovaSeq 6000	Normal elderly group (Fudan cohort)	fastq	oControl_144.fastq.gz
SRR15884492	SRP336949	PRJNA763023	SAMN21420616	oControl_145	oControl_145	oControl (Fudan cohort)	AMPLICON	METAGENOMIC	PCR	single	ILLUMINA	Illumina NovaSeq 6000	Normal elderly group (Fudan cohort)	fastq	oControl_145.fastq.gz
SRR15884480	SRP336949	PRJNA763023	SAMN21420617	oControl_146	oControl_146	oControl (Fudan cohort)	AMPLICON	METAGENOMIC	PCR	single	ILLUMINA	Illumina NovaSeq 6000	Normal elderly group (Fudan cohort)	fastq	oControl_146.fastq.gz
SRR15884469	SRP336949	PRJNA763023	SAMN21420618	oControl_147	oControl_147	oControl (Fudan cohort)	AMPLICON	METAGENOMIC	PCR	single	ILLUMINA	Illumina NovaSeq 6000	Normal elderly group (Fudan cohort)	fastq	oControl_147.fastq.gz
SRR15884458	SRP336949	PRJNA763023	SAMN21420619	oControl_148	oControl_148	oControl (Fudan cohort)	AMPLICON	METAGENOMIC	PCR	single	ILLUMINA	Illumina NovaSeq 6000	Normal elderly group (Fudan cohort)	fastq	oControl_148.fastq.gz
SRR15884447	SRP336949	PRJNA763023	SAMN21420620	oControl_149	oControl_149	oControl (Fudan cohort)	AMPLICON	METAGENOMIC	PCR	single	ILLUMINA	Illumina NovaSeq 6000	Normal elderly group (Fudan cohort)	fastq	oControl_149.fastq.gz
SRR15884436	SRP336949	PRJNA763023	SAMN21420621	oControl_14	oControl_14	oControl (Fudan cohort)	AMPLICON	METAGENOMIC	PCR	single	ILLUMINA	Illumina NovaSeq 6000	Normal elderly group (Fudan cohort)	fastq	oControl_14.fastq.gz
SRR15884425	SRP336949	PRJNA763023	SAMN21420622	oControl_150	oControl_150	oControl (Fudan cohort)	AMPLICON	METAGENOMIC	PCR	single	ILLUMINA	Illumina NovaSeq 6000	Normal elderly group (Fudan cohort)	fastq	oControl_150.fastq.gz
SRR15884414	SRP336949	PRJNA763023	SAMN21420623	oControl_151	oControl_151	oControl (Fudan cohort)	AMPLICON	METAGENOMIC	PCR	single	ILLUMINA	Illumina NovaSeq 6000	Normal elderly group (Fudan cohort)	fastq	oControl_151.fastq.gz
SRR15884403	SRP336949	PRJNA763023	SAMN21420624	oControl_152	oControl_152	oControl (Fudan cohort)	AMPLICON	METAGENOMIC	PCR	single	ILLUMINA	Illumina NovaSeq 6000	Normal elderly group (Fudan cohort)	fastq	oControl_152.fastq.gz
SRR15884392	SRP336949	PRJNA763023	SAMN21420625	oControl_153	oControl_153	oControl (Fudan cohort)	AMPLICON	METAGENOMIC	PCR	single	ILLUMINA	Illumina NovaSeq 6000	Normal elderly group (Fudan cohort)	fastq	oControl_153.fastq.gz
SRR15884381	SRP336949	PRJNA763023	SAMN21420626	oControl_154	oControl_154	oControl (Fudan cohort)	AMPLICON	METAGENOMIC	PCR	single	ILLUMINA	Illumina NovaSeq 6000	Normal elderly group (Fudan cohort)	fastq	oControl_154.fastq.gz
SRR15884369	SRP336949	PRJNA763023	SAMN21420627	oControl_155	oControl_155	oControl (Fudan cohort)	AMPLICON	METAGENOMIC	PCR	single	ILLUMINA	Illumina NovaSeq 6000	Normal elderly group (Fudan cohort)	fastq	oControl_155.fastq.gz
SRR15884358	SRP336949	PRJNA763023	SAMN21420628	oControl_156	oControl_156	oControl (Fudan cohort)	AMPLICON	METAGENOMIC	PCR	single	ILLUMINA	Illumina NovaSeq 6000	Normal elderly group (Fudan cohort)	fastq	oControl_156.fastq.gz
SRR15884347	SRP336949	PRJNA763023	SAMN21420629	oControl_157	oControl_157	oControl (Fudan cohort)	AMPLICON	METAGENOMIC	PCR	single	ILLUMINA	Illumina NovaSeq 6000	Normal elderly group (Fudan cohort)	fastq	oControl_157.fastq.gz
SRR15884336	SRP336949	PRJNA763023	SAMN21420630	oControl_158	oControl_158	oControl (Fudan cohort)	AMPLICON	METAGENOMIC	PCR	single	ILLUMINA	Illumina NovaSeq 6000	Normal elderly group (Fudan cohort)	fastq	oControl_158.fastq.gz
SRR15884325	SRP336949	PRJNA763023	SAMN21420631	oControl_159	oControl_159	oControl (Fudan cohort)	AMPLICON	METAGENOMIC	PCR	single	ILLUMINA	Illumina NovaSeq 6000	Normal elderly group (Fudan cohort)	fastq	oControl_159.fastq.gz
SRR15884314	SRP336949	PRJNA763023	SAMN21420632	oControl_15	oControl_15	oControl (Fudan cohort)	AMPLICON	METAGENOMIC	PCR	single	ILLUMINA	Illumina NovaSeq 6000	Normal elderly group (Fudan cohort)	fastq	oControl_15.fastq.gz
SRR15884303	SRP336949	PRJNA763023	SAMN21420633	oControl_160	oControl_160	oControl (Fudan cohort)	AMPLICON	METAGENOMIC	PCR	single	ILLUMINA	Illumina NovaSeq 6000	Normal elderly group (Fudan cohort)	fastq	oControl_160.fastq.gz
SRR15884292	SRP336949	PRJNA763023	SAMN21420634	oControl_161	oControl_161	oControl (Fudan cohort)	AMPLICON	METAGENOMIC	PCR	single	ILLUMINA	Illumina NovaSeq 6000	Normal elderly group (Fudan cohort)	fastq	oControl_161.fastq.gz
SRR15884281	SRP336949	PRJNA763023	SAMN21420635	oControl_162	oControl_162	oControl (Fudan cohort)	AMPLICON	METAGENOMIC	PCR	single	ILLUMINA	Illumina NovaSeq 6000	Normal elderly group (Fudan cohort)	fastq	oControl_162.fastq.gz
SRR15884270	SRP336949	PRJNA763023	SAMN21420636	oControl_163	oControl_163	oControl (Fudan cohort)	AMPLICON	METAGENOMIC	PCR	single	ILLUMINA	Illumina NovaSeq 6000	Normal elderly group (Fudan cohort)	fastq	oControl_163.fastq.gz
SRR15884258	SRP336949	PRJNA763023	SAMN21420637	oControl_164	oControl_164	oControl (Fudan cohort)	AMPLICON	METAGENOMIC	PCR	single	ILLUMINA	Illumina NovaSeq 6000	Normal elderly group (Fudan cohort)	fastq	oControl_164.fastq.gz
SRR15884247	SRP336949	PRJNA763023	SAMN21420638	oControl_165	oControl_165	oControl (Fudan cohort)	AMPLICON	METAGENOMIC	PCR	single	ILLUMINA	Illumina NovaSeq 6000	Normal elderly group (Fudan cohort)	fastq	oControl_165.fastq.gz
SRR15884236	SRP336949	PRJNA763023	SAMN21420639	oControl_166	oControl_166	oControl (Fudan cohort)	AMPLICON	METAGENOMIC	PCR	single	ILLUMINA	Illumina NovaSeq 6000	Normal elderly group (Fudan cohort)	fastq	oControl_166.fastq.gz
SRR15884227	SRP336949	PRJNA763023	SAMN21420640	oControl_167	oControl_167	oControl (Fudan cohort)	AMPLICON	METAGENOMIC	PCR	single	ILLUMINA	Illumina NovaSeq 6000	Normal elderly group (Fudan cohort)	fastq	oControl_167.fastq.gz
SRR15884226	SRP336949	PRJNA763023	SAMN21420641	oControl_168	oControl_168	oControl (Fudan cohort)	AMPLICON	METAGENOMIC	PCR	single	ILLUMINA	Illumina NovaSeq 6000	Normal elderly group (Fudan cohort)	fastq	oControl_168.fastq.gz
SRR15884225	SRP336949	PRJNA763023	SAMN21420642	oControl_169	oControl_169	oControl (Fudan cohort)	AMPLICON	METAGENOMIC	PCR	single	ILLUMINA	Illumina NovaSeq 6000	Normal elderly group (Fudan cohort)	fastq	oControl_169.fastq.gz
SRR15884224	SRP336949	PRJNA763023	SAMN21420643	oControl_16	oControl_16	oControl (Fudan cohort)	AMPLICON	METAGENOMIC	PCR	single	ILLUMINA	Illumina NovaSeq 6000	Normal elderly group (Fudan cohort)	fastq	oControl_16.fastq.gz
SRR15884223	SRP336949	PRJNA763023	SAMN21420644	oControl_170	oControl_170	oControl (Fudan cohort)	AMPLICON	METAGENOMIC	PCR	single	ILLUMINA	Illumina NovaSeq 6000	Normal elderly group (Fudan cohort)	fastq	oControl_170.fastq.gz
SRR15884222	SRP336949	PRJNA763023	SAMN21420645	oControl_171	oControl_171	oControl (Fudan cohort)	AMPLICON	METAGENOMIC	PCR	single	ILLUMINA	Illumina NovaSeq 6000	Normal elderly group (Fudan cohort)	fastq	oControl_171.fastq.gz
SRR15884221	SRP336949	PRJNA763023	SAMN21420646	oControl_172	oControl_172	oControl (Fudan cohort)	AMPLICON	METAGENOMIC	PCR	single	ILLUMINA	Illumina NovaSeq 6000	Normal elderly group (Fudan cohort)	fastq	oControl_172.fastq.gz
SRR15884219	SRP336949	PRJNA763023	SAMN21420647	oControl_173	oControl_173	oControl (Fudan cohort)	AMPLICON	METAGENOMIC	PCR	single	ILLUMINA	Illumina NovaSeq 6000	Normal elderly group (Fudan cohort)	fastq	oControl_173.fastq.gz
SRR15884218	SRP336949	PRJNA763023	SAMN21420648	oControl_174	oControl_174	oControl (Fudan cohort)	AMPLICON	METAGENOMIC	PCR	single	ILLUMINA	Illumina NovaSeq 6000	Normal elderly group (Fudan cohort)	fastq	oControl_174.fastq.gz
SRR15884217	SRP336949	PRJNA763023	SAMN21420649	oControl_175	oControl_175	oControl (Fudan cohort)	AMPLICON	METAGENOMIC	PCR	single	ILLUMINA	Illumina NovaSeq 6000	Normal elderly group (Fudan cohort)	fastq	oControl_175.fastq.gz
SRR15884216	SRP336949	PRJNA763023	SAMN21420650	oControl_176	oControl_176	oControl (Fudan cohort)	AMPLICON	METAGENOMIC	PCR	single	ILLUMINA	Illumina NovaSeq 6000	Normal elderly group (Fudan cohort)	fastq	oControl_176.fastq.gz
SRR15884215	SRP336949	PRJNA763023	SAMN21420651	oControl_177	oControl_177	oControl (Fudan cohort)	AMPLICON	METAGENOMIC	PCR	single	ILLUMINA	Illumina NovaSeq 6000	Normal elderly group (Fudan cohort)	fastq	oControl_177.fastq.gz
SRR15884214	SRP336949	PRJNA763023	SAMN21420652	oControl_178	oControl_178	oControl (Fudan cohort)	AMPLICON	METAGENOMIC	PCR	single	ILLUMINA	Illumina NovaSeq 6000	Normal elderly group (Fudan cohort)	fastq	oControl_178.fastq.gz
SRR15884213	SRP336949	PRJNA763023	SAMN21420653	oControl_179	oControl_179	oControl (Fudan cohort)	AMPLICON	METAGENOMIC	PCR	single	ILLUMINA	Illumina NovaSeq 6000	Normal elderly group (Fudan cohort)	fastq	oControl_179.fastq.gz
SRR15884212	SRP336949	PRJNA763023	SAMN21420654	oControl_17	oControl_17	oControl (Fudan cohort)	AMPLICON	METAGENOMIC	PCR	single	ILLUMINA	Illumina NovaSeq 6000	Normal elderly group (Fudan cohort)	fastq	oControl_17.fastq.gz
SRR15884211	SRP336949	PRJNA763023	SAMN21420655	oControl_180	oControl_180	oControl (Fudan cohort)	AMPLICON	METAGENOMIC	PCR	single	ILLUMINA	Illumina NovaSeq 6000	Normal elderly group (Fudan cohort)	fastq	oControl_180.fastq.gz
SRR15884210	SRP336949	PRJNA763023	SAMN21420656	oControl_181	oControl_181	oControl (Fudan cohort)	AMPLICON	METAGENOMIC	PCR	single	ILLUMINA	Illumina NovaSeq 6000	Normal elderly group (Fudan cohort)	fastq	oControl_181.fastq.gz
SRR15884208	SRP336949	PRJNA763023	SAMN21420657	oControl_182	oControl_182	oControl (Fudan cohort)	AMPLICON	METAGENOMIC	PCR	single	ILLUMINA	Illumina NovaSeq 6000	Normal elderly group (Fudan cohort)	fastq	oControl_182.fastq.gz
SRR15884207	SRP336949	PRJNA763023	SAMN21420658	oControl_183	oControl_183	oControl (Fudan cohort)	AMPLICON	METAGENOMIC	PCR	single	ILLUMINA	Illumina NovaSeq 6000	Normal elderly group (Fudan cohort)	fastq	oControl_183.fastq.gz
SRR15884206	SRP336949	PRJNA763023	SAMN21420659	oControl_184	oControl_184	oControl (Fudan cohort)	AMPLICON	METAGENOMIC	PCR	single	ILLUMINA	Illumina NovaSeq 6000	Normal elderly group (Fudan cohort)	fastq	oControl_184.fastq.gz
SRR15884205	SRP336949	PRJNA763023	SAMN21420660	oControl_185	oControl_185	oControl (Fudan cohort)	AMPLICON	METAGENOMIC	PCR	single	ILLUMINA	Illumina NovaSeq 6000	Normal elderly group (Fudan cohort)	fastq	oControl_185.fastq.gz
SRR15884204	SRP336949	PRJNA763023	SAMN21420661	oControl_186	oControl_186	oControl (Fudan cohort)	AMPLICON	METAGENOMIC	PCR	single	ILLUMINA	Illumina NovaSeq 6000	Normal elderly group (Fudan cohort)	fastq	oControl_186.fastq.gz
SRR15884203	SRP336949	PRJNA763023	SAMN21420662	oControl_187	oControl_187	oControl (Fudan cohort)	AMPLICON	METAGENOMIC	PCR	single	ILLUMINA	Illumina NovaSeq 6000	Normal elderly group (Fudan cohort)	fastq	oControl_187.fastq.gz
SRR15884202	SRP336949	PRJNA763023	SAMN21420663	oControl_188	oControl_188	oControl (Fudan cohort)	AMPLICON	METAGENOMIC	PCR	single	ILLUMINA	Illumina NovaSeq 6000	Normal elderly group (Fudan cohort)	fastq	oControl_188.fastq.gz
SRR15884201	SRP336949	PRJNA763023	SAMN21420664	oControl_189	oControl_189	oControl (Fudan cohort)	AMPLICON	METAGENOMIC	PCR	single	ILLUMINA	Illumina NovaSeq 6000	Normal elderly group (Fudan cohort)	fastq	oControl_189.fastq.gz
SRR15884200	SRP336949	PRJNA763023	SAMN21420665	oControl_18	oControl_18	oControl (Fudan cohort)	AMPLICON	METAGENOMIC	PCR	single	ILLUMINA	Illumina NovaSeq 6000	Normal elderly group (Fudan cohort)	fastq	oControl_18.fastq.gz
SRR15884199	SRP336949	PRJNA763023	SAMN21420666	oControl_190	oControl_190	oControl (Fudan cohort)	AMPLICON	METAGENOMIC	PCR	single	ILLUMINA	Illumina NovaSeq 6000	Normal elderly group (Fudan cohort)	fastq	oControl_190.fastq.gz
SRR15884923	SRP336949	PRJNA763023	SAMN21420667	oControl_191	oControl_191	oControl (Fudan cohort)	AMPLICON	METAGENOMIC	PCR	single	ILLUMINA	Illumina NovaSeq 6000	Normal elderly group (Fudan cohort)	fastq	oControl_191.fastq.gz
SRR15884922	SRP336949	PRJNA763023	SAMN21420668	oControl_192	oControl_192	oControl (Fudan cohort)	AMPLICON	METAGENOMIC	PCR	single	ILLUMINA	Illumina NovaSeq 6000	Normal elderly group (Fudan cohort)	fastq	oControl_192.fastq.gz
SRR15884921	SRP336949	PRJNA763023	SAMN21420669	oControl_193	oControl_193	oControl (Fudan cohort)	AMPLICON	METAGENOMIC	PCR	single	ILLUMINA	Illumina NovaSeq 6000	Normal elderly group (Fudan cohort)	fastq	oControl_193.fastq.gz
SRR15884920	SRP336949	PRJNA763023	SAMN21420670	oControl_194	oControl_194	oControl (Fudan cohort)	AMPLICON	METAGENOMIC	PCR	single	ILLUMINA	Illumina NovaSeq 6000	Normal elderly group (Fudan cohort)	fastq	oControl_194.fastq.gz
SRR15884919	SRP336949	PRJNA763023	SAMN21420671	oControl_195	oControl_195	oControl (Fudan cohort)	AMPLICON	METAGENOMIC	PCR	single	ILLUMINA	Illumina NovaSeq 6000	Normal elderly group (Fudan cohort)	fastq	oControl_195.fastq.gz
SRR15884918	SRP336949	PRJNA763023	SAMN21420672	oControl_196	oControl_196	oControl (Fudan cohort)	AMPLICON	METAGENOMIC	PCR	single	ILLUMINA	Illumina NovaSeq 6000	Normal elderly group (Fudan cohort)	fastq	oControl_196.fastq.gz
SRR15884917	SRP336949	PRJNA763023	SAMN21420673	oControl_197	oControl_197	oControl (Fudan cohort)	AMPLICON	METAGENOMIC	PCR	single	ILLUMINA	Illumina NovaSeq 6000	Normal elderly group (Fudan cohort)	fastq	oControl_197.fastq.gz
SRR15884916	SRP336949	PRJNA763023	SAMN21420674	oControl_198	oControl_198	oControl (Fudan cohort)	AMPLICON	METAGENOMIC	PCR	single	ILLUMINA	Illumina NovaSeq 6000	Normal elderly group (Fudan cohort)	fastq	oControl_198.fastq.gz
SRR15884915	SRP336949	PRJNA763023	SAMN21420675	oControl_199	oControl_199	oControl (Fudan cohort)	AMPLICON	METAGENOMIC	PCR	single	ILLUMINA	Illumina NovaSeq 6000	Normal elderly group (Fudan cohort)	fastq	oControl_199.fastq.gz
SRR15884914	SRP336949	PRJNA763023	SAMN21420676	oControl_19	oControl_19	oControl (Fudan cohort)	AMPLICON	METAGENOMIC	PCR	single	ILLUMINA	Illumina NovaSeq 6000	Normal elderly group (Fudan cohort)	fastq	oControl_19.fastq.gz
SRR15884912	SRP336949	PRJNA763023	SAMN21420677	oControl_1	oControl_1	oControl (Fudan cohort)	AMPLICON	METAGENOMIC	PCR	single	ILLUMINA	Illumina NovaSeq 6000	Normal elderly group (Fudan cohort)	fastq	oControl_1.fastq.gz
SRR15884911	SRP336949	PRJNA763023	SAMN21420678	oControl_200	oControl_200	oControl (Fudan cohort)	AMPLICON	METAGENOMIC	PCR	single	ILLUMINA	Illumina NovaSeq 6000	Normal elderly group (Fudan cohort)	fastq	oControl_200.fastq.gz
SRR15884910	SRP336949	PRJNA763023	SAMN21420679	oControl_201	oControl_201	oControl (Fudan cohort)	AMPLICON	METAGENOMIC	PCR	single	ILLUMINA	Illumina NovaSeq 6000	Normal elderly group (Fudan cohort)	fastq	oControl_201.fastq.gz
SRR15884909	SRP336949	PRJNA763023	SAMN21420680	oControl_202	oControl_202	oControl (Fudan cohort)	AMPLICON	METAGENOMIC	PCR	single	ILLUMINA	Illumina NovaSeq 6000	Normal elderly group (Fudan cohort)	fastq	oControl_202.fastq.gz
SRR15884908	SRP336949	PRJNA763023	SAMN21420681	oControl_203	oControl_203	oControl (Fudan cohort)	AMPLICON	METAGENOMIC	PCR	single	ILLUMINA	Illumina NovaSeq 6000	Normal elderly group (Fudan cohort)	fastq	oControl_203.fastq.gz
SRR15884907	SRP336949	PRJNA763023	SAMN21420682	oControl_20	oControl_20	oControl (Fudan cohort)	AMPLICON	METAGENOMIC	PCR	single	ILLUMINA	Illumina NovaSeq 6000	Normal elderly group (Fudan cohort)	fastq	oControl_20.fastq.gz
SRR15884906	SRP336949	PRJNA763023	SAMN21420683	oControl_21	oControl_21	oControl (Fudan cohort)	AMPLICON	METAGENOMIC	PCR	single	ILLUMINA	Illumina NovaSeq 6000	Normal elderly group (Fudan cohort)	fastq	oControl_21.fastq.gz
SRR15884905	SRP336949	PRJNA763023	SAMN21420684	oControl_22	oControl_22	oControl (Fudan cohort)	AMPLICON	METAGENOMIC	PCR	single	ILLUMINA	Illumina NovaSeq 6000	Normal elderly group (Fudan cohort)	fastq	oControl_22.fastq.gz
SRR15884904	SRP336949	PRJNA763023	SAMN21420685	oControl_23	oControl_23	oControl (Fudan cohort)	AMPLICON	METAGENOMIC	PCR	single	ILLUMINA	Illumina NovaSeq 6000	Normal elderly group (Fudan cohort)	fastq	oControl_23.fastq.gz
SRR15884903	SRP336949	PRJNA763023	SAMN21420686	oControl_24	oControl_24	oControl (Fudan cohort)	AMPLICON	METAGENOMIC	PCR	single	ILLUMINA	Illumina NovaSeq 6000	Normal elderly group (Fudan cohort)	fastq	oControl_24.fastq.gz
SRR15884901	SRP336949	PRJNA763023	SAMN21420687	oControl_25	oControl_25	oControl (Fudan cohort)	AMPLICON	METAGENOMIC	PCR	single	ILLUMINA	Illumina NovaSeq 6000	Normal elderly group (Fudan cohort)	fastq	oControl_25.fastq.gz
SRR15884900	SRP336949	PRJNA763023	SAMN21420688	oControl_26	oControl_26	oControl (Fudan cohort)	AMPLICON	METAGENOMIC	PCR	single	ILLUMINA	Illumina NovaSeq 6000	Normal elderly group (Fudan cohort)	fastq	oControl_26.fastq.gz
SRR15884899	SRP336949	PRJNA763023	SAMN21420689	oControl_27	oControl_27	oControl (Fudan cohort)	AMPLICON	METAGENOMIC	PCR	single	ILLUMINA	Illumina NovaSeq 6000	Normal elderly group (Fudan cohort)	fastq	oControl_27.fastq.gz
SRR15884898	SRP336949	PRJNA763023	SAMN21420690	oControl_28	oControl_28	oControl (Fudan cohort)	AMPLICON	METAGENOMIC	PCR	single	ILLUMINA	Illumina NovaSeq 6000	Normal elderly group (Fudan cohort)	fastq	oControl_28.fastq.gz
SRR15884897	SRP336949	PRJNA763023	SAMN21420691	oControl_29	oControl_29	oControl (Fudan cohort)	AMPLICON	METAGENOMIC	PCR	single	ILLUMINA	Illumina NovaSeq 6000	Normal elderly group (Fudan cohort)	fastq	oControl_29.fastq.gz
SRR15884896	SRP336949	PRJNA763023	SAMN21420692	oControl_2	oControl_2	oControl (Fudan cohort)	AMPLICON	METAGENOMIC	PCR	single	ILLUMINA	Illumina NovaSeq 6000	Normal elderly group (Fudan cohort)	fastq	oControl_2.fastq.gz
SRR15884895	SRP336949	PRJNA763023	SAMN21420693	oControl_30	oControl_30	oControl (Fudan cohort)	AMPLICON	METAGENOMIC	PCR	single	ILLUMINA	Illumina NovaSeq 6000	Normal elderly group (Fudan cohort)	fastq	oControl_30.fastq.gz
SRR15884894	SRP336949	PRJNA763023	SAMN21420694	oControl_31	oControl_31	oControl (Fudan cohort)	AMPLICON	METAGENOMIC	PCR	single	ILLUMINA	Illumina NovaSeq 6000	Normal elderly group (Fudan cohort)	fastq	oControl_31.fastq.gz
SRR15884893	SRP336949	PRJNA763023	SAMN21420695	oControl_32	oControl_32	oControl (Fudan cohort)	AMPLICON	METAGENOMIC	PCR	single	ILLUMINA	Illumina NovaSeq 6000	Normal elderly group (Fudan cohort)	fastq	oControl_32.fastq.gz
SRR15884892	SRP336949	PRJNA763023	SAMN21420696	oControl_33	oControl_33	oControl (Fudan cohort)	AMPLICON	METAGENOMIC	PCR	single	ILLUMINA	Illumina NovaSeq 6000	Normal elderly group (Fudan cohort)	fastq	oControl_33.fastq.gz
SRR15884890	SRP336949	PRJNA763023	SAMN21420697	oControl_34	oControl_34	oControl (Fudan cohort)	AMPLICON	METAGENOMIC	PCR	single	ILLUMINA	Illumina NovaSeq 6000	Normal elderly group (Fudan cohort)	fastq	oControl_34.fastq.gz
SRR15884889	SRP336949	PRJNA763023	SAMN21420698	oControl_35	oControl_35	oControl (Fudan cohort)	AMPLICON	METAGENOMIC	PCR	single	ILLUMINA	Illumina NovaSeq 6000	Normal elderly group (Fudan cohort)	fastq	oControl_35.fastq.gz
SRR15884888	SRP336949	PRJNA763023	SAMN21420699	oControl_36	oControl_36	oControl (Fudan cohort)	AMPLICON	METAGENOMIC	PCR	single	ILLUMINA	Illumina NovaSeq 6000	Normal elderly group (Fudan cohort)	fastq	oControl_36.fastq.gz
SRR15884887	SRP336949	PRJNA763023	SAMN21420700	oControl_37	oControl_37	oControl (Fudan cohort)	AMPLICON	METAGENOMIC	PCR	single	ILLUMINA	Illumina NovaSeq 6000	Normal elderly group (Fudan cohort)	fastq	oControl_37.fastq.gz
SRR15884886	SRP336949	PRJNA763023	SAMN21420701	oControl_38	oControl_38	oControl (Fudan cohort)	AMPLICON	METAGENOMIC	PCR	single	ILLUMINA	Illumina NovaSeq 6000	Normal elderly group (Fudan cohort)	fastq	oControl_38.fastq.gz
SRR15884885	SRP336949	PRJNA763023	SAMN21420702	oControl_39	oControl_39	oControl (Fudan cohort)	AMPLICON	METAGENOMIC	PCR	single	ILLUMINA	Illumina NovaSeq 6000	Normal elderly group (Fudan cohort)	fastq	oControl_39.fastq.gz
SRR15884884	SRP336949	PRJNA763023	SAMN21420703	oControl_3	oControl_3	oControl (Fudan cohort)	AMPLICON	METAGENOMIC	PCR	single	ILLUMINA	Illumina NovaSeq 6000	Normal elderly group (Fudan cohort)	fastq	oControl_3.fastq.gz
SRR15884883	SRP336949	PRJNA763023	SAMN21420704	oControl_40	oControl_40	oControl (Fudan cohort)	AMPLICON	METAGENOMIC	PCR	single	ILLUMINA	Illumina NovaSeq 6000	Normal elderly group (Fudan cohort)	fastq	oControl_40.fastq.gz
SRR15884882	SRP336949	PRJNA763023	SAMN21420705	oControl_41	oControl_41	oControl (Fudan cohort)	AMPLICON	METAGENOMIC	PCR	single	ILLUMINA	Illumina NovaSeq 6000	Normal elderly group (Fudan cohort)	fastq	oControl_41.fastq.gz
SRR15884881	SRP336949	PRJNA763023	SAMN21420706	oControl_42	oControl_42	oControl (Fudan cohort)	AMPLICON	METAGENOMIC	PCR	single	ILLUMINA	Illumina NovaSeq 6000	Normal elderly group (Fudan cohort)	fastq	oControl_42.fastq.gz
SRR15884879	SRP336949	PRJNA763023	SAMN21420707	oControl_43	oControl_43	oControl (Fudan cohort)	AMPLICON	METAGENOMIC	PCR	single	ILLUMINA	Illumina NovaSeq 6000	Normal elderly group (Fudan cohort)	fastq	oControl_43.fastq.gz
SRR15884878	SRP336949	PRJNA763023	SAMN21420708	oControl_44	oControl_44	oControl (Fudan cohort)	AMPLICON	METAGENOMIC	PCR	single	ILLUMINA	Illumina NovaSeq 6000	Normal elderly group (Fudan cohort)	fastq	oControl_44.fastq.gz
SRR15884877	SRP336949	PRJNA763023	SAMN21420709	oControl_45	oControl_45	oControl (Fudan cohort)	AMPLICON	METAGENOMIC	PCR	single	ILLUMINA	Illumina NovaSeq 6000	Normal elderly group (Fudan cohort)	fastq	oControl_45.fastq.gz
SRR15884876	SRP336949	PRJNA763023	SAMN21420710	oControl_46	oControl_46	oControl (Fudan cohort)	AMPLICON	METAGENOMIC	PCR	single	ILLUMINA	Illumina NovaSeq 6000	Normal elderly group (Fudan cohort)	fastq	oControl_46.fastq.gz
SRR15884875	SRP336949	PRJNA763023	SAMN21420711	oControl_47	oControl_47	oControl (Fudan cohort)	AMPLICON	METAGENOMIC	PCR	single	ILLUMINA	Illumina NovaSeq 6000	Normal elderly group (Fudan cohort)	fastq	oControl_47.fastq.gz
SRR15884874	SRP336949	PRJNA763023	SAMN21420712	oControl_48	oControl_48	oControl (Fudan cohort)	AMPLICON	METAGENOMIC	PCR	single	ILLUMINA	Illumina NovaSeq 6000	Normal elderly group (Fudan cohort)	fastq	oControl_48.fastq.gz
SRR15884873	SRP336949	PRJNA763023	SAMN21420713	oControl_49	oControl_49	oControl (Fudan cohort)	AMPLICON	METAGENOMIC	PCR	single	ILLUMINA	Illumina NovaSeq 6000	Normal elderly group (Fudan cohort)	fastq	oControl_49.fastq.gz
SRR15884872	SRP336949	PRJNA763023	SAMN21420714	oControl_4	oControl_4	oControl (Fudan cohort)	AMPLICON	METAGENOMIC	PCR	single	ILLUMINA	Illumina NovaSeq 6000	Normal elderly group (Fudan cohort)	fastq	oControl_4.fastq.gz
SRR15884871	SRP336949	PRJNA763023	SAMN21420715	oControl_50	oControl_50	oControl (Fudan cohort)	AMPLICON	METAGENOMIC	PCR	single	ILLUMINA	Illumina NovaSeq 6000	Normal elderly group (Fudan cohort)	fastq	oControl_50.fastq.gz
SRR15884870	SRP336949	PRJNA763023	SAMN21420716	oControl_51	oControl_51	oControl (Fudan cohort)	AMPLICON	METAGENOMIC	PCR	single	ILLUMINA	Illumina NovaSeq 6000	Normal elderly group (Fudan cohort)	fastq	oControl_51.fastq.gz
SRR15884868	SRP336949	PRJNA763023	SAMN21420717	oControl_52	oControl_52	oControl (Fudan cohort)	AMPLICON	METAGENOMIC	PCR	single	ILLUMINA	Illumina NovaSeq 6000	Normal elderly group (Fudan cohort)	fastq	oControl_52.fastq.gz
SRR15884867	SRP336949	PRJNA763023	SAMN21420718	oControl_53	oControl_53	oControl (Fudan cohort)	AMPLICON	METAGENOMIC	PCR	single	ILLUMINA	Illumina NovaSeq 6000	Normal elderly group (Fudan cohort)	fastq	oControl_53.fastq.gz
SRR15884866	SRP336949	PRJNA763023	SAMN21420719	oControl_54	oControl_54	oControl (Fudan cohort)	AMPLICON	METAGENOMIC	PCR	single	ILLUMINA	Illumina NovaSeq 6000	Normal elderly group (Fudan cohort)	fastq	oControl_54.fastq.gz
SRR15884865	SRP336949	PRJNA763023	SAMN21420720	oControl_55	oControl_55	oControl (Fudan cohort)	AMPLICON	METAGENOMIC	PCR	single	ILLUMINA	Illumina NovaSeq 6000	Normal elderly group (Fudan cohort)	fastq	oControl_55.fastq.gz
SRR15884864	SRP336949	PRJNA763023	SAMN21420721	oControl_56	oControl_56	oControl (Fudan cohort)	AMPLICON	METAGENOMIC	PCR	single	ILLUMINA	Illumina NovaSeq 6000	Normal elderly group (Fudan cohort)	fastq	oControl_56.fastq.gz
SRR15884863	SRP336949	PRJNA763023	SAMN21420722	oControl_57	oControl_57	oControl (Fudan cohort)	AMPLICON	METAGENOMIC	PCR	single	ILLUMINA	Illumina NovaSeq 6000	Normal elderly group (Fudan cohort)	fastq	oControl_57.fastq.gz
SRR15884862	SRP336949	PRJNA763023	SAMN21420723	oControl_58	oControl_58	oControl (Fudan cohort)	AMPLICON	METAGENOMIC	PCR	single	ILLUMINA	Illumina NovaSeq 6000	Normal elderly group (Fudan cohort)	fastq	oControl_58.fastq.gz
SRR15884861	SRP336949	PRJNA763023	SAMN21420724	oControl_59	oControl_59	oControl (Fudan cohort)	AMPLICON	METAGENOMIC	PCR	single	ILLUMINA	Illumina NovaSeq 6000	Normal elderly group (Fudan cohort)	fastq	oControl_59.fastq.gz
SRR15884860	SRP336949	PRJNA763023	SAMN21420725	oControl_5	oControl_5	oControl (Fudan cohort)	AMPLICON	METAGENOMIC	PCR	single	ILLUMINA	Illumina NovaSeq 6000	Normal elderly group (Fudan cohort)	fastq	oControl_5.fastq.gz
SRR15884859	SRP336949	PRJNA763023	SAMN21420726	oControl_60	oControl_60	oControl (Fudan cohort)	AMPLICON	METAGENOMIC	PCR	single	ILLUMINA	Illumina NovaSeq 6000	Normal elderly group (Fudan cohort)	fastq	oControl_60.fastq.gz
SRR15884857	SRP336949	PRJNA763023	SAMN21420727	oControl_61	oControl_61	oControl (Fudan cohort)	AMPLICON	METAGENOMIC	PCR	single	ILLUMINA	Illumina NovaSeq 6000	Normal elderly group (Fudan cohort)	fastq	oControl_61.fastq.gz
SRR15884856	SRP336949	PRJNA763023	SAMN21420728	oControl_62	oControl_62	oControl (Fudan cohort)	AMPLICON	METAGENOMIC	PCR	single	ILLUMINA	Illumina NovaSeq 6000	Normal elderly group (Fudan cohort)	fastq	oControl_62.fastq.gz
SRR15884855	SRP336949	PRJNA763023	SAMN21420729	oControl_63	oControl_63	oControl (Fudan cohort)	AMPLICON	METAGENOMIC	PCR	single	ILLUMINA	Illumina NovaSeq 6000	Normal elderly group (Fudan cohort)	fastq	oControl_63.fastq.gz
SRR15884854	SRP336949	PRJNA763023	SAMN21420730	oControl_64	oControl_64	oControl (Fudan cohort)	AMPLICON	METAGENOMIC	PCR	single	ILLUMINA	Illumina NovaSeq 6000	Normal elderly group (Fudan cohort)	fastq	oControl_64.fastq.gz
SRR15884853	SRP336949	PRJNA763023	SAMN21420731	oControl_65	oControl_65	oControl (Fudan cohort)	AMPLICON	METAGENOMIC	PCR	single	ILLUMINA	Illumina NovaSeq 6000	Normal elderly group (Fudan cohort)	fastq	oControl_65.fastq.gz
SRR15884852	SRP336949	PRJNA763023	SAMN21420732	oControl_66	oControl_66	oControl (Fudan cohort)	AMPLICON	METAGENOMIC	PCR	single	ILLUMINA	Illumina NovaSeq 6000	Normal elderly group (Fudan cohort)	fastq	oControl_66.fastq.gz
SRR15884851	SRP336949	PRJNA763023	SAMN21420733	oControl_67	oControl_67	oControl (Fudan cohort)	AMPLICON	METAGENOMIC	PCR	single	ILLUMINA	Illumina NovaSeq 6000	Normal elderly group (Fudan cohort)	fastq	oControl_67.fastq.gz
SRR15884850	SRP336949	PRJNA763023	SAMN21420734	oControl_68	oControl_68	oControl (Fudan cohort)	AMPLICON	METAGENOMIC	PCR	single	ILLUMINA	Illumina NovaSeq 6000	Normal elderly group (Fudan cohort)	fastq	oControl_68.fastq.gz
SRR15884849	SRP336949	PRJNA763023	SAMN21420735	oControl_69	oControl_69	oControl (Fudan cohort)	AMPLICON	METAGENOMIC	PCR	single	ILLUMINA	Illumina NovaSeq 6000	Normal elderly group (Fudan cohort)	fastq	oControl_69.fastq.gz
SRR15884848	SRP336949	PRJNA763023	SAMN21420736	oControl_6	oControl_6	oControl (Fudan cohort)	AMPLICON	METAGENOMIC	PCR	single	ILLUMINA	Illumina NovaSeq 6000	Normal elderly group (Fudan cohort)	fastq	oControl_6.fastq.gz
SRR15884846	SRP336949	PRJNA763023	SAMN21420737	oControl_70	oControl_70	oControl (Fudan cohort)	AMPLICON	METAGENOMIC	PCR	single	ILLUMINA	Illumina NovaSeq 6000	Normal elderly group (Fudan cohort)	fastq	oControl_70.fastq.gz
SRR15884845	SRP336949	PRJNA763023	SAMN21420738	oControl_71	oControl_71	oControl (Fudan cohort)	AMPLICON	METAGENOMIC	PCR	single	ILLUMINA	Illumina NovaSeq 6000	Normal elderly group (Fudan cohort)	fastq	oControl_71.fastq.gz
SRR15884844	SRP336949	PRJNA763023	SAMN21420739	oControl_72	oControl_72	oControl (Fudan cohort)	AMPLICON	METAGENOMIC	PCR	single	ILLUMINA	Illumina NovaSeq 6000	Normal elderly group (Fudan cohort)	fastq	oControl_72.fastq.gz
SRR15884843	SRP336949	PRJNA763023	SAMN21420740	oControl_73	oControl_73	oControl (Fudan cohort)	AMPLICON	METAGENOMIC	PCR	single	ILLUMINA	Illumina NovaSeq 6000	Normal elderly group (Fudan cohort)	fastq	oControl_73.fastq.gz
SRR15884842	SRP336949	PRJNA763023	SAMN21420741	oControl_74	oControl_74	oControl (Fudan cohort)	AMPLICON	METAGENOMIC	PCR	single	ILLUMINA	Illumina NovaSeq 6000	Normal elderly group (Fudan cohort)	fastq	oControl_74.fastq.gz
SRR15884841	SRP336949	PRJNA763023	SAMN21420742	oControl_75	oControl_75	oControl (Fudan cohort)	AMPLICON	METAGENOMIC	PCR	single	ILLUMINA	Illumina NovaSeq 6000	Normal elderly group (Fudan cohort)	fastq	oControl_75.fastq.gz
SRR15884840	SRP336949	PRJNA763023	SAMN21420743	oControl_76	oControl_76	oControl (Fudan cohort)	AMPLICON	METAGENOMIC	PCR	single	ILLUMINA	Illumina NovaSeq 6000	Normal elderly group (Fudan cohort)	fastq	oControl_76.fastq.gz
SRR15884839	SRP336949	PRJNA763023	SAMN21420744	oControl_77	oControl_77	oControl (Fudan cohort)	AMPLICON	METAGENOMIC	PCR	single	ILLUMINA	Illumina NovaSeq 6000	Normal elderly group (Fudan cohort)	fastq	oControl_77.fastq.gz
SRR15884838	SRP336949	PRJNA763023	SAMN21420745	oControl_78	oControl_78	oControl (Fudan cohort)	AMPLICON	METAGENOMIC	PCR	single	ILLUMINA	Illumina NovaSeq 6000	Normal elderly group (Fudan cohort)	fastq	oControl_78.fastq.gz
SRR15884837	SRP336949	PRJNA763023	SAMN21420746	oControl_79	oControl_79	oControl (Fudan cohort)	AMPLICON	METAGENOMIC	PCR	single	ILLUMINA	Illumina NovaSeq 6000	Normal elderly group (Fudan cohort)	fastq	oControl_79.fastq.gz
SRR15884835	SRP336949	PRJNA763023	SAMN21420747	oControl_7	oControl_7	oControl (Fudan cohort)	AMPLICON	METAGENOMIC	PCR	single	ILLUMINA	Illumina NovaSeq 6000	Normal elderly group (Fudan cohort)	fastq	oControl_7.fastq.gz
SRR15884834	SRP336949	PRJNA763023	SAMN21420748	oControl_80	oControl_80	oControl (Fudan cohort)	AMPLICON	METAGENOMIC	PCR	single	ILLUMINA	Illumina NovaSeq 6000	Normal elderly group (Fudan cohort)	fastq	oControl_80.fastq.gz
SRR15884833	SRP336949	PRJNA763023	SAMN21420749	oControl_81	oControl_81	oControl (Fudan cohort)	AMPLICON	METAGENOMIC	PCR	single	ILLUMINA	Illumina NovaSeq 6000	Normal elderly group (Fudan cohort)	fastq	oControl_81.fastq.gz
SRR15884832	SRP336949	PRJNA763023	SAMN21420750	oControl_82	oControl_82	oControl (Fudan cohort)	AMPLICON	METAGENOMIC	PCR	single	ILLUMINA	Illumina NovaSeq 6000	Normal elderly group (Fudan cohort)	fastq	oControl_82.fastq.gz
SRR15884831	SRP336949	PRJNA763023	SAMN21420751	oControl_83	oControl_83	oControl (Fudan cohort)	AMPLICON	METAGENOMIC	PCR	single	ILLUMINA	Illumina NovaSeq 6000	Normal elderly group (Fudan cohort)	fastq	oControl_83.fastq.gz
SRR15884830	SRP336949	PRJNA763023	SAMN21420752	oControl_84	oControl_84	oControl (Fudan cohort)	AMPLICON	METAGENOMIC	PCR	single	ILLUMINA	Illumina NovaSeq 6000	Normal elderly group (Fudan cohort)	fastq	oControl_84.fastq.gz
SRR15884829	SRP336949	PRJNA763023	SAMN21420753	oControl_85	oControl_85	oControl (Fudan cohort)	AMPLICON	METAGENOMIC	PCR	single	ILLUMINA	Illumina NovaSeq 6000	Normal elderly group (Fudan cohort)	fastq	oControl_85.fastq.gz
SRR15884828	SRP336949	PRJNA763023	SAMN21420754	oControl_86	oControl_86	oControl (Fudan cohort)	AMPLICON	METAGENOMIC	PCR	single	ILLUMINA	Illumina NovaSeq 6000	Normal elderly group (Fudan cohort)	fastq	oControl_86.fastq.gz
SRR15884827	SRP336949	PRJNA763023	SAMN21420755	oControl_87	oControl_87	oControl (Fudan cohort)	AMPLICON	METAGENOMIC	PCR	single	ILLUMINA	Illumina NovaSeq 6000	Normal elderly group (Fudan cohort)	fastq	oControl_87.fastq.gz
SRR15884826	SRP336949	PRJNA763023	SAMN21420756	oControl_88	oControl_88	oControl (Fudan cohort)	AMPLICON	METAGENOMIC	PCR	single	ILLUMINA	Illumina NovaSeq 6000	Normal elderly group (Fudan cohort)	fastq	oControl_88.fastq.gz
SRR15884824	SRP336949	PRJNA763023	SAMN21420757	oControl_89	oControl_89	oControl (Fudan cohort)	AMPLICON	METAGENOMIC	PCR	single	ILLUMINA	Illumina NovaSeq 6000	Normal elderly group (Fudan cohort)	fastq	oControl_89.fastq.gz
SRR15884823	SRP336949	PRJNA763023	SAMN21420758	oControl_8	oControl_8	oControl (Fudan cohort)	AMPLICON	METAGENOMIC	PCR	single	ILLUMINA	Illumina NovaSeq 6000	Normal elderly group (Fudan cohort)	fastq	oControl_8.fastq.gz
SRR15884822	SRP336949	PRJNA763023	SAMN21420759	oControl_90	oControl_90	oControl (Fudan cohort)	AMPLICON	METAGENOMIC	PCR	single	ILLUMINA	Illumina NovaSeq 6000	Normal elderly group (Fudan cohort)	fastq	oControl_90.fastq.gz
SRR15884821	SRP336949	PRJNA763023	SAMN21420760	oControl_91	oControl_91	oControl (Fudan cohort)	AMPLICON	METAGENOMIC	PCR	single	ILLUMINA	Illumina NovaSeq 6000	Normal elderly group (Fudan cohort)	fastq	oControl_91.fastq.gz
SRR15884820	SRP336949	PRJNA763023	SAMN21420761	oControl_92	oControl_92	oControl (Fudan cohort)	AMPLICON	METAGENOMIC	PCR	single	ILLUMINA	Illumina NovaSeq 6000	Normal elderly group (Fudan cohort)	fastq	oControl_92.fastq.gz
SRR15884819	SRP336949	PRJNA763023	SAMN21420762	oControl_93	oControl_93	oControl (Fudan cohort)	AMPLICON	METAGENOMIC	PCR	single	ILLUMINA	Illumina NovaSeq 6000	Normal elderly group (Fudan cohort)	fastq	oControl_93.fastq.gz
SRR15884818	SRP336949	PRJNA763023	SAMN21420763	oControl_94	oControl_94	oControl (Fudan cohort)	AMPLICON	METAGENOMIC	PCR	single	ILLUMINA	Illumina NovaSeq 6000	Normal elderly group (Fudan cohort)	fastq	oControl_94.fastq.gz
SRR15884817	SRP336949	PRJNA763023	SAMN21420764	oControl_95	oControl_95	oControl (Fudan cohort)	AMPLICON	METAGENOMIC	PCR	single	ILLUMINA	Illumina NovaSeq 6000	Normal elderly group (Fudan cohort)	fastq	oControl_95.fastq.gz
SRR15884816	SRP336949	PRJNA763023	SAMN21420765	oControl_96	oControl_96	oControl (Fudan cohort)	AMPLICON	METAGENOMIC	PCR	single	ILLUMINA	Illumina NovaSeq 6000	Normal elderly group (Fudan cohort)	fastq	oControl_96.fastq.gz
SRR15884815	SRP336949	PRJNA763023	SAMN21420766	oControl_97	oControl_97	oControl (Fudan cohort)	AMPLICON	METAGENOMIC	PCR	single	ILLUMINA	Illumina NovaSeq 6000	Normal elderly group (Fudan cohort)	fastq	oControl_97.fastq.gz
SRR15884812	SRP336949	PRJNA763023	SAMN21420767	oControl_98	oControl_98	oControl (Fudan cohort)	AMPLICON	METAGENOMIC	PCR	single	ILLUMINA	Illumina NovaSeq 6000	Normal elderly group (Fudan cohort)	fastq	oControl_98.fastq.gz
SRR15884811	SRP336949	PRJNA763023	SAMN21420768	oControl_99	oControl_99	oControl (Fudan cohort)	AMPLICON	METAGENOMIC	PCR	single	ILLUMINA	Illumina NovaSeq 6000	Normal elderly group (Fudan cohort)	fastq	oControl_99.fastq.gz
SRR15884810	SRP336949	PRJNA763023	SAMN21420769	oControl_9	oControl_9	oControl (Fudan cohort)	AMPLICON	METAGENOMIC	PCR	single	ILLUMINA	Illumina NovaSeq 6000	Normal elderly group (Fudan cohort)	fastq	oControl_9.fastq.gz
SRR15884809	SRP336949	PRJNA763023	SAMN21420770	Old_100	Old_100	oCRC (Fudan cohort)	AMPLICON	METAGENOMIC	PCR	single	ILLUMINA	Illumina NovaSeq 6000	Elderly colorectal cancer group(Fudan cohort)	fastq	Old_100.fastq.gz
SRR15884808	SRP336949	PRJNA763023	SAMN21420771	Old_101	Old_101	oCRC (Fudan cohort)	AMPLICON	METAGENOMIC	PCR	single	ILLUMINA	Illumina NovaSeq 6000	Elderly colorectal cancer group(Fudan cohort)	fastq	Old_101.fastq.gz
SRR15884807	SRP336949	PRJNA763023	SAMN21420772	Old_102	Old_102	oCRC (Fudan cohort)	AMPLICON	METAGENOMIC	PCR	single	ILLUMINA	Illumina NovaSeq 6000	Elderly colorectal cancer group(Fudan cohort)	fastq	Old_102.fastq.gz
SRR15884806	SRP336949	PRJNA763023	SAMN21420773	Old_103	Old_103	oCRC (Fudan cohort)	AMPLICON	METAGENOMIC	PCR	single	ILLUMINA	Illumina NovaSeq 6000	Elderly colorectal cancer group(Fudan cohort)	fastq	Old_103.fastq.gz
SRR15884805	SRP336949	PRJNA763023	SAMN21420774	Old_104	Old_104	oCRC (Fudan cohort)	AMPLICON	METAGENOMIC	PCR	single	ILLUMINA	Illumina NovaSeq 6000	Elderly colorectal cancer group(Fudan cohort)	fastq	Old_104.fastq.gz
SRR15884804	SRP336949	PRJNA763023	SAMN21420775	Old_105	Old_105	oCRC (Fudan cohort)	AMPLICON	METAGENOMIC	PCR	single	ILLUMINA	Illumina NovaSeq 6000	Elderly colorectal cancer group(Fudan cohort)	fastq	Old_105.fastq.gz
SRR15884803	SRP336949	PRJNA763023	SAMN21420776	Old_106	Old_106	oCRC (Fudan cohort)	AMPLICON	METAGENOMIC	PCR	single	ILLUMINA	Illumina NovaSeq 6000	Elderly colorectal cancer group(Fudan cohort)	fastq	Old_106.fastq.gz
SRR15884801	SRP336949	PRJNA763023	SAMN21420777	Old_107	Old_107	oCRC (Fudan cohort)	AMPLICON	METAGENOMIC	PCR	single	ILLUMINA	Illumina NovaSeq 6000	Elderly colorectal cancer group(Fudan cohort)	fastq	Old_107.fastq.gz
SRR15884800	SRP336949	PRJNA763023	SAMN21420778	Old_108	Old_108	oCRC (Fudan cohort)	AMPLICON	METAGENOMIC	PCR	single	ILLUMINA	Illumina NovaSeq 6000	Elderly colorectal cancer group(Fudan cohort)	fastq	Old_108.fastq.gz
SRR15884799	SRP336949	PRJNA763023	SAMN21420779	Old_109	Old_109	oCRC (Fudan cohort)	AMPLICON	METAGENOMIC	PCR	single	ILLUMINA	Illumina NovaSeq 6000	Elderly colorectal cancer group(Fudan cohort)	fastq	Old_109.fastq.gz
SRR15884798	SRP336949	PRJNA763023	SAMN21420780	Old_10	Old_10	oCRC (Fudan cohort)	AMPLICON	METAGENOMIC	PCR	single	ILLUMINA	Illumina NovaSeq 6000	Elderly colorectal cancer group(Fudan cohort)	fastq	Old_10.fastq.gz
SRR15884797	SRP336949	PRJNA763023	SAMN21420781	Old_110	Old_110	oCRC (Fudan cohort)	AMPLICON	METAGENOMIC	PCR	single	ILLUMINA	Illumina NovaSeq 6000	Elderly colorectal cancer group(Fudan cohort)	fastq	Old_110.fastq.gz
SRR15884796	SRP336949	PRJNA763023	SAMN21420782	Old_111	Old_111	oCRC (Fudan cohort)	AMPLICON	METAGENOMIC	PCR	single	ILLUMINA	Illumina NovaSeq 6000	Elderly colorectal cancer group(Fudan cohort)	fastq	Old_111.fastq.gz
SRR15884795	SRP336949	PRJNA763023	SAMN21420783	Old_112	Old_112	oCRC (Fudan cohort)	AMPLICON	METAGENOMIC	PCR	single	ILLUMINA	Illumina NovaSeq 6000	Elderly colorectal cancer group(Fudan cohort)	fastq	Old_112.fastq.gz
SRR15884794	SRP336949	PRJNA763023	SAMN21420784	Old_113	Old_113	oCRC (Fudan cohort)	AMPLICON	METAGENOMIC	PCR	single	ILLUMINA	Illumina NovaSeq 6000	Elderly colorectal cancer group(Fudan cohort)	fastq	Old_113.fastq.gz
SRR15884793	SRP336949	PRJNA763023	SAMN21420785	Old_114	Old_114	oCRC (Fudan cohort)	AMPLICON	METAGENOMIC	PCR	single	ILLUMINA	Illumina NovaSeq 6000	Elderly colorectal cancer group(Fudan cohort)	fastq	Old_114.fastq.gz
SRR15884792	SRP336949	PRJNA763023	SAMN21420786	Old_115	Old_115	oCRC (Fudan cohort)	AMPLICON	METAGENOMIC	PCR	single	ILLUMINA	Illumina NovaSeq 6000	Elderly colorectal cancer group(Fudan cohort)	fastq	Old_115.fastq.gz
SRR15884790	SRP336949	PRJNA763023	SAMN21420787	Old_116	Old_116	oCRC (Fudan cohort)	AMPLICON	METAGENOMIC	PCR	single	ILLUMINA	Illumina NovaSeq 6000	Elderly colorectal cancer group(Fudan cohort)	fastq	Old_116.fastq.gz
SRR15884789	SRP336949	PRJNA763023	SAMN21420788	Old_117	Old_117	oCRC (Fudan cohort)	AMPLICON	METAGENOMIC	PCR	single	ILLUMINA	Illumina NovaSeq 6000	Elderly colorectal cancer group(Fudan cohort)	fastq	Old_117.fastq.gz
SRR15884788	SRP336949	PRJNA763023	SAMN21420789	Old_118	Old_118	oCRC (Fudan cohort)	AMPLICON	METAGENOMIC	PCR	single	ILLUMINA	Illumina NovaSeq 6000	Elderly colorectal cancer group(Fudan cohort)	fastq	Old_118.fastq.gz
SRR15884787	SRP336949	PRJNA763023	SAMN21420790	Old_119	Old_119	oCRC (Fudan cohort)	AMPLICON	METAGENOMIC	PCR	single	ILLUMINA	Illumina NovaSeq 6000	Elderly colorectal cancer group(Fudan cohort)	fastq	Old_119.fastq.gz
SRR15884786	SRP336949	PRJNA763023	SAMN21420791	Old_11	Old_11	oCRC (Fudan cohort)	AMPLICON	METAGENOMIC	PCR	single	ILLUMINA	Illumina NovaSeq 6000	Elderly colorectal cancer group(Fudan cohort)	fastq	Old_11.fastq.gz
SRR15884785	SRP336949	PRJNA763023	SAMN21420792	Old_120	Old_120	oCRC (Fudan cohort)	AMPLICON	METAGENOMIC	PCR	single	ILLUMINA	Illumina NovaSeq 6000	Elderly colorectal cancer group(Fudan cohort)	fastq	Old_120.fastq.gz
SRR15884784	SRP336949	PRJNA763023	SAMN21420793	Old_121	Old_121	oCRC (Fudan cohort)	AMPLICON	METAGENOMIC	PCR	single	ILLUMINA	Illumina NovaSeq 6000	Elderly colorectal cancer group(Fudan cohort)	fastq	Old_121.fastq.gz
SRR15884783	SRP336949	PRJNA763023	SAMN21420794	Old_122	Old_122	oCRC (Fudan cohort)	AMPLICON	METAGENOMIC	PCR	single	ILLUMINA	Illumina NovaSeq 6000	Elderly colorectal cancer group(Fudan cohort)	fastq	Old_122.fastq.gz
SRR15884782	SRP336949	PRJNA763023	SAMN21420795	Old_123	Old_123	oCRC (Fudan cohort)	AMPLICON	METAGENOMIC	PCR	single	ILLUMINA	Illumina NovaSeq 6000	Elderly colorectal cancer group(Fudan cohort)	fastq	Old_123.fastq.gz
SRR15884781	SRP336949	PRJNA763023	SAMN21420796	Old_124	Old_124	oCRC (Fudan cohort)	AMPLICON	METAGENOMIC	PCR	single	ILLUMINA	Illumina NovaSeq 6000	Elderly colorectal cancer group(Fudan cohort)	fastq	Old_124.fastq.gz
SRR15884779	SRP336949	PRJNA763023	SAMN21420797	Old_125	Old_125	oCRC (Fudan cohort)	AMPLICON	METAGENOMIC	PCR	single	ILLUMINA	Illumina NovaSeq 6000	Elderly colorectal cancer group(Fudan cohort)	fastq	Old_125.fastq.gz
SRR15884778	SRP336949	PRJNA763023	SAMN21420798	Old_126	Old_126	oCRC (Fudan cohort)	AMPLICON	METAGENOMIC	PCR	single	ILLUMINA	Illumina NovaSeq 6000	Elderly colorectal cancer group(Fudan cohort)	fastq	Old_126.fastq.gz
SRR15884777	SRP336949	PRJNA763023	SAMN21420799	Old_127	Old_127	oCRC (Fudan cohort)	AMPLICON	METAGENOMIC	PCR	single	ILLUMINA	Illumina NovaSeq 6000	Elderly colorectal cancer group(Fudan cohort)	fastq	Old_127.fastq.gz
SRR15884776	SRP336949	PRJNA763023	SAMN21420800	Old_128	Old_128	oCRC (Fudan cohort)	AMPLICON	METAGENOMIC	PCR	single	ILLUMINA	Illumina NovaSeq 6000	Elderly colorectal cancer group(Fudan cohort)	fastq	Old_128.fastq.gz
SRR15884775	SRP336949	PRJNA763023	SAMN21420801	Old_129	Old_129	oCRC (Fudan cohort)	AMPLICON	METAGENOMIC	PCR	single	ILLUMINA	Illumina NovaSeq 6000	Elderly colorectal cancer group(Fudan cohort)	fastq	Old_129.fastq.gz
SRR15884774	SRP336949	PRJNA763023	SAMN21420802	Old_12	Old_12	oCRC (Fudan cohort)	AMPLICON	METAGENOMIC	PCR	single	ILLUMINA	Illumina NovaSeq 6000	Elderly colorectal cancer group(Fudan cohort)	fastq	Old_12.fastq.gz
SRR15884773	SRP336949	PRJNA763023	SAMN21420803	Old_130	Old_130	oCRC (Fudan cohort)	AMPLICON	METAGENOMIC	PCR	single	ILLUMINA	Illumina NovaSeq 6000	Elderly colorectal cancer group(Fudan cohort)	fastq	Old_130.fastq.gz
SRR15884772	SRP336949	PRJNA763023	SAMN21420804	Old_131	Old_131	oCRC (Fudan cohort)	AMPLICON	METAGENOMIC	PCR	single	ILLUMINA	Illumina NovaSeq 6000	Elderly colorectal cancer group(Fudan cohort)	fastq	Old_131.fastq.gz
SRR15884771	SRP336949	PRJNA763023	SAMN21420805	Old_132	Old_132	oCRC (Fudan cohort)	AMPLICON	METAGENOMIC	PCR	single	ILLUMINA	Illumina NovaSeq 6000	Elderly colorectal cancer group(Fudan cohort)	fastq	Old_132.fastq.gz
SRR15884770	SRP336949	PRJNA763023	SAMN21420806	Old_133	Old_133	oCRC (Fudan cohort)	AMPLICON	METAGENOMIC	PCR	single	ILLUMINA	Illumina NovaSeq 6000	Elderly colorectal cancer group(Fudan cohort)	fastq	Old_133.fastq.gz
SRR15884768	SRP336949	PRJNA763023	SAMN21420807	Old_134	Old_134	oCRC (Fudan cohort)	AMPLICON	METAGENOMIC	PCR	single	ILLUMINA	Illumina NovaSeq 6000	Elderly colorectal cancer group(Fudan cohort)	fastq	Old_134.fastq.gz
SRR15884767	SRP336949	PRJNA763023	SAMN21420808	Old_135	Old_135	oCRC (Fudan cohort)	AMPLICON	METAGENOMIC	PCR	single	ILLUMINA	Illumina NovaSeq 6000	Elderly colorectal cancer group(Fudan cohort)	fastq	Old_135.fastq.gz
SRR15884766	SRP336949	PRJNA763023	SAMN21420809	Old_136	Old_136	oCRC (Fudan cohort)	AMPLICON	METAGENOMIC	PCR	single	ILLUMINA	Illumina NovaSeq 6000	Elderly colorectal cancer group(Fudan cohort)	fastq	Old_136.fastq.gz
SRR15884765	SRP336949	PRJNA763023	SAMN21420810	Old_137	Old_137	oCRC (Fudan cohort)	AMPLICON	METAGENOMIC	PCR	single	ILLUMINA	Illumina NovaSeq 6000	Elderly colorectal cancer group(Fudan cohort)	fastq	Old_137.fastq.gz
SRR15884764	SRP336949	PRJNA763023	SAMN21420811	Old_138	Old_138	oCRC (Fudan cohort)	AMPLICON	METAGENOMIC	PCR	single	ILLUMINA	Illumina NovaSeq 6000	Elderly colorectal cancer group(Fudan cohort)	fastq	Old_138.fastq.gz
SRR15884763	SRP336949	PRJNA763023	SAMN21420812	Old_139	Old_139	oCRC (Fudan cohort)	AMPLICON	METAGENOMIC	PCR	single	ILLUMINA	Illumina NovaSeq 6000	Elderly colorectal cancer group(Fudan cohort)	fastq	Old_139.fastq.gz
SRR15884762	SRP336949	PRJNA763023	SAMN21420813	Old_13	Old_13	oCRC (Fudan cohort)	AMPLICON	METAGENOMIC	PCR	single	ILLUMINA	Illumina NovaSeq 6000	Elderly colorectal cancer group(Fudan cohort)	fastq	Old_13.fastq.gz
SRR15884761	SRP336949	PRJNA763023	SAMN21420814	Old_140	Old_140	oCRC (Fudan cohort)	AMPLICON	METAGENOMIC	PCR	single	ILLUMINA	Illumina NovaSeq 6000	Elderly colorectal cancer group(Fudan cohort)	fastq	Old_140.fastq.gz
SRR15884760	SRP336949	PRJNA763023	SAMN21420815	Old_141	Old_141	oCRC (Fudan cohort)	AMPLICON	METAGENOMIC	PCR	single	ILLUMINA	Illumina NovaSeq 6000	Elderly colorectal cancer group(Fudan cohort)	fastq	Old_141.fastq.gz
SRR15884759	SRP336949	PRJNA763023	SAMN21420816	Old_142	Old_142	oCRC (Fudan cohort)	AMPLICON	METAGENOMIC	PCR	single	ILLUMINA	Illumina NovaSeq 6000	Elderly colorectal cancer group(Fudan cohort)	fastq	Old_142.fastq.gz
SRR15884757	SRP336949	PRJNA763023	SAMN21420817	Old_143	Old_143	oCRC (Fudan cohort)	AMPLICON	METAGENOMIC	PCR	single	ILLUMINA	Illumina NovaSeq 6000	Elderly colorectal cancer group(Fudan cohort)	fastq	Old_143.fastq.gz
SRR15884756	SRP336949	PRJNA763023	SAMN21420818	Old_144	Old_144	oCRC (Fudan cohort)	AMPLICON	METAGENOMIC	PCR	single	ILLUMINA	Illumina NovaSeq 6000	Elderly colorectal cancer group(Fudan cohort)	fastq	Old_144.fastq.gz
SRR15884755	SRP336949	PRJNA763023	SAMN21420819	Old_145	Old_145	oCRC (Fudan cohort)	AMPLICON	METAGENOMIC	PCR	single	ILLUMINA	Illumina NovaSeq 6000	Elderly colorectal cancer group(Fudan cohort)	fastq	Old_145.fastq.gz
SRR15884754	SRP336949	PRJNA763023	SAMN21420820	Old_146	Old_146	oCRC (Fudan cohort)	AMPLICON	METAGENOMIC	PCR	single	ILLUMINA	Illumina NovaSeq 6000	Elderly colorectal cancer group(Fudan cohort)	fastq	Old_146.fastq.gz
SRR15884753	SRP336949	PRJNA763023	SAMN21420821	Old_147	Old_147	oCRC (Fudan cohort)	AMPLICON	METAGENOMIC	PCR	single	ILLUMINA	Illumina NovaSeq 6000	Elderly colorectal cancer group(Fudan cohort)	fastq	Old_147.fastq.gz
SRR15884752	SRP336949	PRJNA763023	SAMN21420822	Old_148	Old_148	oCRC (Fudan cohort)	AMPLICON	METAGENOMIC	PCR	single	ILLUMINA	Illumina NovaSeq 6000	Elderly colorectal cancer group(Fudan cohort)	fastq	Old_148.fastq.gz
SRR15884751	SRP336949	PRJNA763023	SAMN21420823	Old_149	Old_149	oCRC (Fudan cohort)	AMPLICON	METAGENOMIC	PCR	single	ILLUMINA	Illumina NovaSeq 6000	Elderly colorectal cancer group(Fudan cohort)	fastq	Old_149.fastq.gz
SRR15884750	SRP336949	PRJNA763023	SAMN21420824	Old_14	Old_14	oCRC (Fudan cohort)	AMPLICON	METAGENOMIC	PCR	single	ILLUMINA	Illumina NovaSeq 6000	Elderly colorectal cancer group(Fudan cohort)	fastq	Old_14.fastq.gz
SRR15884749	SRP336949	PRJNA763023	SAMN21420825	Old_150	Old_150	oCRC (Fudan cohort)	AMPLICON	METAGENOMIC	PCR	single	ILLUMINA	Illumina NovaSeq 6000	Elderly colorectal cancer group(Fudan cohort)	fastq	Old_150.fastq.gz
SRR15884748	SRP336949	PRJNA763023	SAMN21420826	Old_151	Old_151	oCRC (Fudan cohort)	AMPLICON	METAGENOMIC	PCR	single	ILLUMINA	Illumina NovaSeq 6000	Elderly colorectal cancer group(Fudan cohort)	fastq	Old_151.fastq.gz
SRR15884746	SRP336949	PRJNA763023	SAMN21420827	Old_152	Old_152	oCRC (Fudan cohort)	AMPLICON	METAGENOMIC	PCR	single	ILLUMINA	Illumina NovaSeq 6000	Elderly colorectal cancer group(Fudan cohort)	fastq	Old_152.fastq.gz
SRR15884745	SRP336949	PRJNA763023	SAMN21420828	Old_153	Old_153	oCRC (Fudan cohort)	AMPLICON	METAGENOMIC	PCR	single	ILLUMINA	Illumina NovaSeq 6000	Elderly colorectal cancer group(Fudan cohort)	fastq	Old_153.fastq.gz
SRR15884744	SRP336949	PRJNA763023	SAMN21420829	Old_154	Old_154	oCRC (Fudan cohort)	AMPLICON	METAGENOMIC	PCR	single	ILLUMINA	Illumina NovaSeq 6000	Elderly colorectal cancer group(Fudan cohort)	fastq	Old_154.fastq.gz
SRR15884743	SRP336949	PRJNA763023	SAMN21420830	Old_155	Old_155	oCRC (Fudan cohort)	AMPLICON	METAGENOMIC	PCR	single	ILLUMINA	Illumina NovaSeq 6000	Elderly colorectal cancer group(Fudan cohort)	fastq	Old_155.fastq.gz
SRR15884742	SRP336949	PRJNA763023	SAMN21420831	Old_156	Old_156	oCRC (Fudan cohort)	AMPLICON	METAGENOMIC	PCR	single	ILLUMINA	Illumina NovaSeq 6000	Elderly colorectal cancer group(Fudan cohort)	fastq	Old_156.fastq.gz
SRR15884741	SRP336949	PRJNA763023	SAMN21420832	Old_157	Old_157	oCRC (Fudan cohort)	AMPLICON	METAGENOMIC	PCR	single	ILLUMINA	Illumina NovaSeq 6000	Elderly colorectal cancer group(Fudan cohort)	fastq	Old_157.fastq.gz
SRR15884740	SRP336949	PRJNA763023	SAMN21420833	Old_158	Old_158	oCRC (Fudan cohort)	AMPLICON	METAGENOMIC	PCR	single	ILLUMINA	Illumina NovaSeq 6000	Elderly colorectal cancer group(Fudan cohort)	fastq	Old_158.fastq.gz
SRR15884739	SRP336949	PRJNA763023	SAMN21420834	Old_159	Old_159	oCRC (Fudan cohort)	AMPLICON	METAGENOMIC	PCR	single	ILLUMINA	Illumina NovaSeq 6000	Elderly colorectal cancer group(Fudan cohort)	fastq	Old_159.fastq.gz
SRR15884738	SRP336949	PRJNA763023	SAMN21420835	Old_15	Old_15	oCRC (Fudan cohort)	AMPLICON	METAGENOMIC	PCR	single	ILLUMINA	Illumina NovaSeq 6000	Elderly colorectal cancer group(Fudan cohort)	fastq	Old_15.fastq.gz
SRR15884737	SRP336949	PRJNA763023	SAMN21420836	Old_160	Old_160	oCRC (Fudan cohort)	AMPLICON	METAGENOMIC	PCR	single	ILLUMINA	Illumina NovaSeq 6000	Elderly colorectal cancer group(Fudan cohort)	fastq	Old_160.fastq.gz
SRR15884735	SRP336949	PRJNA763023	SAMN21420837	Old_161	Old_161	oCRC (Fudan cohort)	AMPLICON	METAGENOMIC	PCR	single	ILLUMINA	Illumina NovaSeq 6000	Elderly colorectal cancer group(Fudan cohort)	fastq	Old_161.fastq.gz
SRR15884734	SRP336949	PRJNA763023	SAMN21420838	Old_162	Old_162	oCRC (Fudan cohort)	AMPLICON	METAGENOMIC	PCR	single	ILLUMINA	Illumina NovaSeq 6000	Elderly colorectal cancer group(Fudan cohort)	fastq	Old_162.fastq.gz
SRR15884733	SRP336949	PRJNA763023	SAMN21420839	Old_163	Old_163	oCRC (Fudan cohort)	AMPLICON	METAGENOMIC	PCR	single	ILLUMINA	Illumina NovaSeq 6000	Elderly colorectal cancer group(Fudan cohort)	fastq	Old_163.fastq.gz
SRR15884732	SRP336949	PRJNA763023	SAMN21420840	Old_164	Old_164	oCRC (Fudan cohort)	AMPLICON	METAGENOMIC	PCR	single	ILLUMINA	Illumina NovaSeq 6000	Elderly colorectal cancer group(Fudan cohort)	fastq	Old_164.fastq.gz
SRR15884731	SRP336949	PRJNA763023	SAMN21420841	Old_165	Old_165	oCRC (Fudan cohort)	AMPLICON	METAGENOMIC	PCR	single	ILLUMINA	Illumina NovaSeq 6000	Elderly colorectal cancer group(Fudan cohort)	fastq	Old_165.fastq.gz
SRR15884730	SRP336949	PRJNA763023	SAMN21420842	Old_166	Old_166	oCRC (Fudan cohort)	AMPLICON	METAGENOMIC	PCR	single	ILLUMINA	Illumina NovaSeq 6000	Elderly colorectal cancer group(Fudan cohort)	fastq	Old_166.fastq.gz
SRR15884729	SRP336949	PRJNA763023	SAMN21420843	Old_167	Old_167	oCRC (Fudan cohort)	AMPLICON	METAGENOMIC	PCR	single	ILLUMINA	Illumina NovaSeq 6000	Elderly colorectal cancer group(Fudan cohort)	fastq	Old_167.fastq.gz
SRR15884728	SRP336949	PRJNA763023	SAMN21420844	Old_168	Old_168	oCRC (Fudan cohort)	AMPLICON	METAGENOMIC	PCR	single	ILLUMINA	Illumina NovaSeq 6000	Elderly colorectal cancer group(Fudan cohort)	fastq	Old_168.fastq.gz
SRR15884727	SRP336949	PRJNA763023	SAMN21420845	Old_169	Old_169	oCRC (Fudan cohort)	AMPLICON	METAGENOMIC	PCR	single	ILLUMINA	Illumina NovaSeq 6000	Elderly colorectal cancer group(Fudan cohort)	fastq	Old_169.fastq.gz
SRR15884726	SRP336949	PRJNA763023	SAMN21420846	Old_16	Old_16	oCRC (Fudan cohort)	AMPLICON	METAGENOMIC	PCR	single	ILLUMINA	Illumina NovaSeq 6000	Elderly colorectal cancer group(Fudan cohort)	fastq	Old_16.fastq.gz
SRR15884724	SRP336949	PRJNA763023	SAMN21420847	Old_170	Old_170	oCRC (Fudan cohort)	AMPLICON	METAGENOMIC	PCR	single	ILLUMINA	Illumina NovaSeq 6000	Elderly colorectal cancer group(Fudan cohort)	fastq	Old_170.fastq.gz
SRR15884723	SRP336949	PRJNA763023	SAMN21420848	Old_171	Old_171	oCRC (Fudan cohort)	AMPLICON	METAGENOMIC	PCR	single	ILLUMINA	Illumina NovaSeq 6000	Elderly colorectal cancer group(Fudan cohort)	fastq	Old_171.fastq.gz
SRR15884722	SRP336949	PRJNA763023	SAMN21420849	Old_172	Old_172	oCRC (Fudan cohort)	AMPLICON	METAGENOMIC	PCR	single	ILLUMINA	Illumina NovaSeq 6000	Elderly colorectal cancer group(Fudan cohort)	fastq	Old_172.fastq.gz
SRR15884721	SRP336949	PRJNA763023	SAMN21420850	Old_173	Old_173	oCRC (Fudan cohort)	AMPLICON	METAGENOMIC	PCR	single	ILLUMINA	Illumina NovaSeq 6000	Elderly colorectal cancer group(Fudan cohort)	fastq	Old_173.fastq.gz
SRR15884720	SRP336949	PRJNA763023	SAMN21420851	Old_174	Old_174	oCRC (Fudan cohort)	AMPLICON	METAGENOMIC	PCR	single	ILLUMINA	Illumina NovaSeq 6000	Elderly colorectal cancer group(Fudan cohort)	fastq	Old_174.fastq.gz
SRR15884719	SRP336949	PRJNA763023	SAMN21420852	Old_175	Old_175	oCRC (Fudan cohort)	AMPLICON	METAGENOMIC	PCR	single	ILLUMINA	Illumina NovaSeq 6000	Elderly colorectal cancer group(Fudan cohort)	fastq	Old_175.fastq.gz
SRR15884718	SRP336949	PRJNA763023	SAMN21420853	Old_176	Old_176	oCRC (Fudan cohort)	AMPLICON	METAGENOMIC	PCR	single	ILLUMINA	Illumina NovaSeq 6000	Elderly colorectal cancer group(Fudan cohort)	fastq	Old_176.fastq.gz
SRR15884717	SRP336949	PRJNA763023	SAMN21420854	Old_177	Old_177	oCRC (Fudan cohort)	AMPLICON	METAGENOMIC	PCR	single	ILLUMINA	Illumina NovaSeq 6000	Elderly colorectal cancer group(Fudan cohort)	fastq	Old_177.fastq.gz
SRR15884716	SRP336949	PRJNA763023	SAMN21420855	Old_178	Old_178	oCRC (Fudan cohort)	AMPLICON	METAGENOMIC	PCR	single	ILLUMINA	Illumina NovaSeq 6000	Elderly colorectal cancer group(Fudan cohort)	fastq	Old_178.fastq.gz
SRR15884715	SRP336949	PRJNA763023	SAMN21420856	Old_179	Old_179	oCRC (Fudan cohort)	AMPLICON	METAGENOMIC	PCR	single	ILLUMINA	Illumina NovaSeq 6000	Elderly colorectal cancer group(Fudan cohort)	fastq	Old_179.fastq.gz
SRR15884713	SRP336949	PRJNA763023	SAMN21420857	Old_17	Old_17	oCRC (Fudan cohort)	AMPLICON	METAGENOMIC	PCR	single	ILLUMINA	Illumina NovaSeq 6000	Elderly colorectal cancer group(Fudan cohort)	fastq	Old_17.fastq.gz
SRR15884712	SRP336949	PRJNA763023	SAMN21420858	Old_180	Old_180	oCRC (Fudan cohort)	AMPLICON	METAGENOMIC	PCR	single	ILLUMINA	Illumina NovaSeq 6000	Elderly colorectal cancer group(Fudan cohort)	fastq	Old_180.fastq.gz
SRR15884711	SRP336949	PRJNA763023	SAMN21420859	Old_181	Old_181	oCRC (Fudan cohort)	AMPLICON	METAGENOMIC	PCR	single	ILLUMINA	Illumina NovaSeq 6000	Elderly colorectal cancer group(Fudan cohort)	fastq	Old_181.fastq.gz
SRR15884710	SRP336949	PRJNA763023	SAMN21420860	Old_182	Old_182	oCRC (Fudan cohort)	AMPLICON	METAGENOMIC	PCR	single	ILLUMINA	Illumina NovaSeq 6000	Elderly colorectal cancer group(Fudan cohort)	fastq	Old_182.fastq.gz
SRR15884709	SRP336949	PRJNA763023	SAMN21420861	Old_183	Old_183	oCRC (Fudan cohort)	AMPLICON	METAGENOMIC	PCR	single	ILLUMINA	Illumina NovaSeq 6000	Elderly colorectal cancer group(Fudan cohort)	fastq	Old_183.fastq.gz
SRR15884708	SRP336949	PRJNA763023	SAMN21420862	Old_184	Old_184	oCRC (Fudan cohort)	AMPLICON	METAGENOMIC	PCR	single	ILLUMINA	Illumina NovaSeq 6000	Elderly colorectal cancer group(Fudan cohort)	fastq	Old_184.fastq.gz
SRR15884707	SRP336949	PRJNA763023	SAMN21420863	Old_185	Old_185	oCRC (Fudan cohort)	AMPLICON	METAGENOMIC	PCR	single	ILLUMINA	Illumina NovaSeq 6000	Elderly colorectal cancer group(Fudan cohort)	fastq	Old_185.fastq.gz
SRR15884706	SRP336949	PRJNA763023	SAMN21420864	Old_186	Old_186	oCRC (Fudan cohort)	AMPLICON	METAGENOMIC	PCR	single	ILLUMINA	Illumina NovaSeq 6000	Elderly colorectal cancer group(Fudan cohort)	fastq	Old_186.fastq.gz
SRR15884705	SRP336949	PRJNA763023	SAMN21420865	Old_187	Old_187	oCRC (Fudan cohort)	AMPLICON	METAGENOMIC	PCR	single	ILLUMINA	Illumina NovaSeq 6000	Elderly colorectal cancer group(Fudan cohort)	fastq	Old_187.fastq.gz
SRR15884704	SRP336949	PRJNA763023	SAMN21420866	Old_188	Old_188	oCRC (Fudan cohort)	AMPLICON	METAGENOMIC	PCR	single	ILLUMINA	Illumina NovaSeq 6000	Elderly colorectal cancer group(Fudan cohort)	fastq	Old_188.fastq.gz
SRR15884701	SRP336949	PRJNA763023	SAMN21420867	Old_189	Old_189	oCRC (Fudan cohort)	AMPLICON	METAGENOMIC	PCR	single	ILLUMINA	Illumina NovaSeq 6000	Elderly colorectal cancer group(Fudan cohort)	fastq	Old_189.fastq.gz
SRR15884700	SRP336949	PRJNA763023	SAMN21420868	Old_18	Old_18	oCRC (Fudan cohort)	AMPLICON	METAGENOMIC	PCR	single	ILLUMINA	Illumina NovaSeq 6000	Elderly colorectal cancer group(Fudan cohort)	fastq	Old_18.fastq.gz
SRR15884699	SRP336949	PRJNA763023	SAMN21420869	Old_190	Old_190	oCRC (Fudan cohort)	AMPLICON	METAGENOMIC	PCR	single	ILLUMINA	Illumina NovaSeq 6000	Elderly colorectal cancer group(Fudan cohort)	fastq	Old_190.fastq.gz
SRR15884698	SRP336949	PRJNA763023	SAMN21420870	Old_191	Old_191	oCRC (Fudan cohort)	AMPLICON	METAGENOMIC	PCR	single	ILLUMINA	Illumina NovaSeq 6000	Elderly colorectal cancer group(Fudan cohort)	fastq	Old_191.fastq.gz
SRR15884697	SRP336949	PRJNA763023	SAMN21420871	Old_192	Old_192	oCRC (Fudan cohort)	AMPLICON	METAGENOMIC	PCR	single	ILLUMINA	Illumina NovaSeq 6000	Elderly colorectal cancer group(Fudan cohort)	fastq	Old_192.fastq.gz
SRR15884696	SRP336949	PRJNA763023	SAMN21420872	Old_193	Old_193	oCRC (Fudan cohort)	AMPLICON	METAGENOMIC	PCR	single	ILLUMINA	Illumina NovaSeq 6000	Elderly colorectal cancer group(Fudan cohort)	fastq	Old_193.fastq.gz
SRR15884695	SRP336949	PRJNA763023	SAMN21420873	Old_194	Old_194	oCRC (Fudan cohort)	AMPLICON	METAGENOMIC	PCR	single	ILLUMINA	Illumina NovaSeq 6000	Elderly colorectal cancer group(Fudan cohort)	fastq	Old_194.fastq.gz
SRR15884694	SRP336949	PRJNA763023	SAMN21420874	Old_195	Old_195	oCRC (Fudan cohort)	AMPLICON	METAGENOMIC	PCR	single	ILLUMINA	Illumina NovaSeq 6000	Elderly colorectal cancer group(Fudan cohort)	fastq	Old_195.fastq.gz
SRR15884693	SRP336949	PRJNA763023	SAMN21420875	Old_196	Old_196	oCRC (Fudan cohort)	AMPLICON	METAGENOMIC	PCR	single	ILLUMINA	Illumina NovaSeq 6000	Elderly colorectal cancer group(Fudan cohort)	fastq	Old_196.fastq.gz
SRR15884692	SRP336949	PRJNA763023	SAMN21420876	Old_197	Old_197	oCRC (Fudan cohort)	AMPLICON	METAGENOMIC	PCR	single	ILLUMINA	Illumina NovaSeq 6000	Elderly colorectal cancer group(Fudan cohort)	fastq	Old_197.fastq.gz
SRR15884690	SRP336949	PRJNA763023	SAMN21420877	Old_198	Old_198	oCRC (Fudan cohort)	AMPLICON	METAGENOMIC	PCR	single	ILLUMINA	Illumina NovaSeq 6000	Elderly colorectal cancer group(Fudan cohort)	fastq	Old_198.fastq.gz
SRR15884689	SRP336949	PRJNA763023	SAMN21420878	Old_199	Old_199	oCRC (Fudan cohort)	AMPLICON	METAGENOMIC	PCR	single	ILLUMINA	Illumina NovaSeq 6000	Elderly colorectal cancer group(Fudan cohort)	fastq	Old_199.fastq.gz
SRR15884688	SRP336949	PRJNA763023	SAMN21420879	Old_19	Old_19	oCRC (Fudan cohort)	AMPLICON	METAGENOMIC	PCR	single	ILLUMINA	Illumina NovaSeq 6000	Elderly colorectal cancer group(Fudan cohort)	fastq	Old_19.fastq.gz
SRR15884687	SRP336949	PRJNA763023	SAMN21420880	Old_1	Old_1	oCRC (Fudan cohort)	AMPLICON	METAGENOMIC	PCR	single	ILLUMINA	Illumina NovaSeq 6000	Elderly colorectal cancer group(Fudan cohort)	fastq	Old_1.fastq.gz
SRR15884686	SRP336949	PRJNA763023	SAMN21420881	Old_200	Old_200	oCRC (Fudan cohort)	AMPLICON	METAGENOMIC	PCR	single	ILLUMINA	Illumina NovaSeq 6000	Elderly colorectal cancer group(Fudan cohort)	fastq	Old_200.fastq.gz
SRR15884685	SRP336949	PRJNA763023	SAMN21420882	Old_201	Old_201	oCRC (Fudan cohort)	AMPLICON	METAGENOMIC	PCR	single	ILLUMINA	Illumina NovaSeq 6000	Elderly colorectal cancer group(Fudan cohort)	fastq	Old_201.fastq.gz
SRR15884684	SRP336949	PRJNA763023	SAMN21420883	Old_202	Old_202	oCRC (Fudan cohort)	AMPLICON	METAGENOMIC	PCR	single	ILLUMINA	Illumina NovaSeq 6000	Elderly colorectal cancer group(Fudan cohort)	fastq	Old_202.fastq.gz
SRR15884683	SRP336949	PRJNA763023	SAMN21420884	Old_203	Old_203	oCRC (Fudan cohort)	AMPLICON	METAGENOMIC	PCR	single	ILLUMINA	Illumina NovaSeq 6000	Elderly colorectal cancer group(Fudan cohort)	fastq	Old_203.fastq.gz
SRR15884682	SRP336949	PRJNA763023	SAMN21420885	Old_204	Old_204	oCRC (Fudan cohort)	AMPLICON	METAGENOMIC	PCR	single	ILLUMINA	Illumina NovaSeq 6000	Elderly colorectal cancer group(Fudan cohort)	fastq	Old_204.fastq.gz
SRR15884681	SRP336949	PRJNA763023	SAMN21420886	Old_205	Old_205	oCRC (Fudan cohort)	AMPLICON	METAGENOMIC	PCR	single	ILLUMINA	Illumina NovaSeq 6000	Elderly colorectal cancer group(Fudan cohort)	fastq	Old_205.fastq.gz
SRR15884679	SRP336949	PRJNA763023	SAMN21420887	Old_206	Old_206	oCRC (Fudan cohort)	AMPLICON	METAGENOMIC	PCR	single	ILLUMINA	Illumina NovaSeq 6000	Elderly colorectal cancer group(Fudan cohort)	fastq	Old_206.fastq.gz
SRR15884678	SRP336949	PRJNA763023	SAMN21420888	Old_207	Old_207	oCRC (Fudan cohort)	AMPLICON	METAGENOMIC	PCR	single	ILLUMINA	Illumina NovaSeq 6000	Elderly colorectal cancer group(Fudan cohort)	fastq	Old_207.fastq.gz
SRR15884677	SRP336949	PRJNA763023	SAMN21420889	Old_208	Old_208	oCRC (Fudan cohort)	AMPLICON	METAGENOMIC	PCR	single	ILLUMINA	Illumina NovaSeq 6000	Elderly colorectal cancer group(Fudan cohort)	fastq	Old_208.fastq.gz
SRR15884676	SRP336949	PRJNA763023	SAMN21420890	Old_209	Old_209	oCRC (Fudan cohort)	AMPLICON	METAGENOMIC	PCR	single	ILLUMINA	Illumina NovaSeq 6000	Elderly colorectal cancer group(Fudan cohort)	fastq	Old_209.fastq.gz
SRR15884675	SRP336949	PRJNA763023	SAMN21420891	Old_20	Old_20	oCRC (Fudan cohort)	AMPLICON	METAGENOMIC	PCR	single	ILLUMINA	Illumina NovaSeq 6000	Elderly colorectal cancer group(Fudan cohort)	fastq	Old_20.fastq.gz
SRR15884674	SRP336949	PRJNA763023	SAMN21420892	Old_210	Old_210	oCRC (Fudan cohort)	AMPLICON	METAGENOMIC	PCR	single	ILLUMINA	Illumina NovaSeq 6000	Elderly colorectal cancer group(Fudan cohort)	fastq	Old_210.fastq.gz
SRR15884673	SRP336949	PRJNA763023	SAMN21420893	Old_211	Old_211	oCRC (Fudan cohort)	AMPLICON	METAGENOMIC	PCR	single	ILLUMINA	Illumina NovaSeq 6000	Elderly colorectal cancer group(Fudan cohort)	fastq	Old_211.fastq.gz
SRR15884672	SRP336949	PRJNA763023	SAMN21420894	Old_212	Old_212	oCRC (Fudan cohort)	AMPLICON	METAGENOMIC	PCR	single	ILLUMINA	Illumina NovaSeq 6000	Elderly colorectal cancer group(Fudan cohort)	fastq	Old_212.fastq.gz
SRR15884671	SRP336949	PRJNA763023	SAMN21420895	Old_213	Old_213	oCRC (Fudan cohort)	AMPLICON	METAGENOMIC	PCR	single	ILLUMINA	Illumina NovaSeq 6000	Elderly colorectal cancer group(Fudan cohort)	fastq	Old_213.fastq.gz
SRR15884670	SRP336949	PRJNA763023	SAMN21420896	Old_214	Old_214	oCRC (Fudan cohort)	AMPLICON	METAGENOMIC	PCR	single	ILLUMINA	Illumina NovaSeq 6000	Elderly colorectal cancer group(Fudan cohort)	fastq	Old_214.fastq.gz
SRR15884668	SRP336949	PRJNA763023	SAMN21420897	Old_215	Old_215	oCRC (Fudan cohort)	AMPLICON	METAGENOMIC	PCR	single	ILLUMINA	Illumina NovaSeq 6000	Elderly colorectal cancer group(Fudan cohort)	fastq	Old_215.fastq.gz
SRR15884667	SRP336949	PRJNA763023	SAMN21420898	Old_216	Old_216	oCRC (Fudan cohort)	AMPLICON	METAGENOMIC	PCR	single	ILLUMINA	Illumina NovaSeq 6000	Elderly colorectal cancer group(Fudan cohort)	fastq	Old_216.fastq.gz
SRR15884666	SRP336949	PRJNA763023	SAMN21420899	Old_217	Old_217	oCRC (Fudan cohort)	AMPLICON	METAGENOMIC	PCR	single	ILLUMINA	Illumina NovaSeq 6000	Elderly colorectal cancer group(Fudan cohort)	fastq	Old_217.fastq.gz
SRR15884665	SRP336949	PRJNA763023	SAMN21420900	Old_218	Old_218	oCRC (Fudan cohort)	AMPLICON	METAGENOMIC	PCR	single	ILLUMINA	Illumina NovaSeq 6000	Elderly colorectal cancer group(Fudan cohort)	fastq	Old_218.fastq.gz
SRR15884664	SRP336949	PRJNA763023	SAMN21420901	Old_219	Old_219	oCRC (Fudan cohort)	AMPLICON	METAGENOMIC	PCR	single	ILLUMINA	Illumina NovaSeq 6000	Elderly colorectal cancer group(Fudan cohort)	fastq	Old_219.fastq.gz
SRR15884663	SRP336949	PRJNA763023	SAMN21420902	Old_21	Old_21	oCRC (Fudan cohort)	AMPLICON	METAGENOMIC	PCR	single	ILLUMINA	Illumina NovaSeq 6000	Elderly colorectal cancer group(Fudan cohort)	fastq	Old_21.fastq.gz
SRR15884662	SRP336949	PRJNA763023	SAMN21420903	Old_220	Old_220	oCRC (Fudan cohort)	AMPLICON	METAGENOMIC	PCR	single	ILLUMINA	Illumina NovaSeq 6000	Elderly colorectal cancer group(Fudan cohort)	fastq	Old_220.fastq.gz
SRR15884661	SRP336949	PRJNA763023	SAMN21420904	Old_221	Old_221	oCRC (Fudan cohort)	AMPLICON	METAGENOMIC	PCR	single	ILLUMINA	Illumina NovaSeq 6000	Elderly colorectal cancer group(Fudan cohort)	fastq	Old_221.fastq.gz
SRR15884660	SRP336949	PRJNA763023	SAMN21420905	Old_222	Old_222	oCRC (Fudan cohort)	AMPLICON	METAGENOMIC	PCR	single	ILLUMINA	Illumina NovaSeq 6000	Elderly colorectal cancer group(Fudan cohort)	fastq	Old_222.fastq.gz
SRR15884659	SRP336949	PRJNA763023	SAMN21420906	Old_223	Old_223	oCRC (Fudan cohort)	AMPLICON	METAGENOMIC	PCR	single	ILLUMINA	Illumina NovaSeq 6000	Elderly colorectal cancer group(Fudan cohort)	fastq	Old_223.fastq.gz
SRR15884657	SRP336949	PRJNA763023	SAMN21420907	Old_224	Old_224	oCRC (Fudan cohort)	AMPLICON	METAGENOMIC	PCR	single	ILLUMINA	Illumina NovaSeq 6000	Elderly colorectal cancer group(Fudan cohort)	fastq	Old_224.fastq.gz
SRR15884656	SRP336949	PRJNA763023	SAMN21420908	Old_225	Old_225	oCRC (Fudan cohort)	AMPLICON	METAGENOMIC	PCR	single	ILLUMINA	Illumina NovaSeq 6000	Elderly colorectal cancer group(Fudan cohort)	fastq	Old_225.fastq.gz
SRR15884655	SRP336949	PRJNA763023	SAMN21420909	Old_226	Old_226	oCRC (Fudan cohort)	AMPLICON	METAGENOMIC	PCR	single	ILLUMINA	Illumina NovaSeq 6000	Elderly colorectal cancer group(Fudan cohort)	fastq	Old_226.fastq.gz
SRR15884654	SRP336949	PRJNA763023	SAMN21420910	Old_227	Old_227	oCRC (Fudan cohort)	AMPLICON	METAGENOMIC	PCR	single	ILLUMINA	Illumina NovaSeq 6000	Elderly colorectal cancer group(Fudan cohort)	fastq	Old_227.fastq.gz
SRR15884653	SRP336949	PRJNA763023	SAMN21420911	Old_228	Old_228	oCRC (Fudan cohort)	AMPLICON	METAGENOMIC	PCR	single	ILLUMINA	Illumina NovaSeq 6000	Elderly colorectal cancer group(Fudan cohort)	fastq	Old_228.fastq.gz
SRR15884652	SRP336949	PRJNA763023	SAMN21420912	Old_229	Old_229	oCRC (Fudan cohort)	AMPLICON	METAGENOMIC	PCR	single	ILLUMINA	Illumina NovaSeq 6000	Elderly colorectal cancer group(Fudan cohort)	fastq	Old_229.fastq.gz
SRR15884651	SRP336949	PRJNA763023	SAMN21420913	Old_22	Old_22	oCRC (Fudan cohort)	AMPLICON	METAGENOMIC	PCR	single	ILLUMINA	Illumina NovaSeq 6000	Elderly colorectal cancer group(Fudan cohort)	fastq	Old_22.fastq.gz
SRR15884650	SRP336949	PRJNA763023	SAMN21420914	Old_230	Old_230	oCRC (Fudan cohort)	AMPLICON	METAGENOMIC	PCR	single	ILLUMINA	Illumina NovaSeq 6000	Elderly colorectal cancer group(Fudan cohort)	fastq	Old_230.fastq.gz
SRR15884649	SRP336949	PRJNA763023	SAMN21420915	Old_231	Old_231	oCRC (Fudan cohort)	AMPLICON	METAGENOMIC	PCR	single	ILLUMINA	Illumina NovaSeq 6000	Elderly colorectal cancer group(Fudan cohort)	fastq	Old_231.fastq.gz
SRR15884648	SRP336949	PRJNA763023	SAMN21420916	Old_232	Old_232	oCRC (Fudan cohort)	AMPLICON	METAGENOMIC	PCR	single	ILLUMINA	Illumina NovaSeq 6000	Elderly colorectal cancer group(Fudan cohort)	fastq	Old_232.fastq.gz
SRR15884646	SRP336949	PRJNA763023	SAMN21420917	Old_233	Old_233	oCRC (Fudan cohort)	AMPLICON	METAGENOMIC	PCR	single	ILLUMINA	Illumina NovaSeq 6000	Elderly colorectal cancer group(Fudan cohort)	fastq	Old_233.fastq.gz
SRR15884645	SRP336949	PRJNA763023	SAMN21420918	Old_23	Old_23	oCRC (Fudan cohort)	AMPLICON	METAGENOMIC	PCR	single	ILLUMINA	Illumina NovaSeq 6000	Elderly colorectal cancer group(Fudan cohort)	fastq	Old_23.fastq.gz
SRR15884644	SRP336949	PRJNA763023	SAMN21420919	Old_24	Old_24	oCRC (Fudan cohort)	AMPLICON	METAGENOMIC	PCR	single	ILLUMINA	Illumina NovaSeq 6000	Elderly colorectal cancer group(Fudan cohort)	fastq	Old_24.fastq.gz
SRR15884643	SRP336949	PRJNA763023	SAMN21420920	Old_25	Old_25	oCRC (Fudan cohort)	AMPLICON	METAGENOMIC	PCR	single	ILLUMINA	Illumina NovaSeq 6000	Elderly colorectal cancer group(Fudan cohort)	fastq	Old_25.fastq.gz
SRR15884642	SRP336949	PRJNA763023	SAMN21420921	Old_26	Old_26	oCRC (Fudan cohort)	AMPLICON	METAGENOMIC	PCR	single	ILLUMINA	Illumina NovaSeq 6000	Elderly colorectal cancer group(Fudan cohort)	fastq	Old_26.fastq.gz
SRR15884641	SRP336949	PRJNA763023	SAMN21420922	Old_27	Old_27	oCRC (Fudan cohort)	AMPLICON	METAGENOMIC	PCR	single	ILLUMINA	Illumina NovaSeq 6000	Elderly colorectal cancer group(Fudan cohort)	fastq	Old_27.fastq.gz
SRR15884640	SRP336949	PRJNA763023	SAMN21420923	Old_28	Old_28	oCRC (Fudan cohort)	AMPLICON	METAGENOMIC	PCR	single	ILLUMINA	Illumina NovaSeq 6000	Elderly colorectal cancer group(Fudan cohort)	fastq	Old_28.fastq.gz
SRR15884639	SRP336949	PRJNA763023	SAMN21420924	Old_29	Old_29	oCRC (Fudan cohort)	AMPLICON	METAGENOMIC	PCR	single	ILLUMINA	Illumina NovaSeq 6000	Elderly colorectal cancer group(Fudan cohort)	fastq	Old_29.fastq.gz
SRR15884638	SRP336949	PRJNA763023	SAMN21420925	Old_2	Old_2	oCRC (Fudan cohort)	AMPLICON	METAGENOMIC	PCR	single	ILLUMINA	Illumina NovaSeq 6000	Elderly colorectal cancer group(Fudan cohort)	fastq	Old_2.fastq.gz
SRR15884637	SRP336949	PRJNA763023	SAMN21420926	Old_30	Old_30	oCRC (Fudan cohort)	AMPLICON	METAGENOMIC	PCR	single	ILLUMINA	Illumina NovaSeq 6000	Elderly colorectal cancer group(Fudan cohort)	fastq	Old_30.fastq.gz
SRR15884635	SRP336949	PRJNA763023	SAMN21420927	Old_31	Old_31	oCRC (Fudan cohort)	AMPLICON	METAGENOMIC	PCR	single	ILLUMINA	Illumina NovaSeq 6000	Elderly colorectal cancer group(Fudan cohort)	fastq	Old_31.fastq.gz
SRR15884634	SRP336949	PRJNA763023	SAMN21420928	Old_32	Old_32	oCRC (Fudan cohort)	AMPLICON	METAGENOMIC	PCR	single	ILLUMINA	Illumina NovaSeq 6000	Elderly colorectal cancer group(Fudan cohort)	fastq	Old_32.fastq.gz
SRR15884633	SRP336949	PRJNA763023	SAMN21420929	Old_33	Old_33	oCRC (Fudan cohort)	AMPLICON	METAGENOMIC	PCR	single	ILLUMINA	Illumina NovaSeq 6000	Elderly colorectal cancer group(Fudan cohort)	fastq	Old_33.fastq.gz
SRR15884632	SRP336949	PRJNA763023	SAMN21420930	Old_34	Old_34	oCRC (Fudan cohort)	AMPLICON	METAGENOMIC	PCR	single	ILLUMINA	Illumina NovaSeq 6000	Elderly colorectal cancer group(Fudan cohort)	fastq	Old_34.fastq.gz
SRR15884631	SRP336949	PRJNA763023	SAMN21420931	Old_35	Old_35	oCRC (Fudan cohort)	AMPLICON	METAGENOMIC	PCR	single	ILLUMINA	Illumina NovaSeq 6000	Elderly colorectal cancer group(Fudan cohort)	fastq	Old_35.fastq.gz
SRR15884630	SRP336949	PRJNA763023	SAMN21420932	Old_36	Old_36	oCRC (Fudan cohort)	AMPLICON	METAGENOMIC	PCR	single	ILLUMINA	Illumina NovaSeq 6000	Elderly colorectal cancer group(Fudan cohort)	fastq	Old_36.fastq.gz
SRR15884629	SRP336949	PRJNA763023	SAMN21420933	Old_37	Old_37	oCRC (Fudan cohort)	AMPLICON	METAGENOMIC	PCR	single	ILLUMINA	Illumina NovaSeq 6000	Elderly colorectal cancer group(Fudan cohort)	fastq	Old_37.fastq.gz
SRR15884628	SRP336949	PRJNA763023	SAMN21420934	Old_38	Old_38	oCRC (Fudan cohort)	AMPLICON	METAGENOMIC	PCR	single	ILLUMINA	Illumina NovaSeq 6000	Elderly colorectal cancer group(Fudan cohort)	fastq	Old_38.fastq.gz
SRR15884627	SRP336949	PRJNA763023	SAMN21420935	Old_39	Old_39	oCRC (Fudan cohort)	AMPLICON	METAGENOMIC	PCR	single	ILLUMINA	Illumina NovaSeq 6000	Elderly colorectal cancer group(Fudan cohort)	fastq	Old_39.fastq.gz
SRR15884626	SRP336949	PRJNA763023	SAMN21420936	Old_3	Old_3	oCRC (Fudan cohort)	AMPLICON	METAGENOMIC	PCR	single	ILLUMINA	Illumina NovaSeq 6000	Elderly colorectal cancer group(Fudan cohort)	fastq	Old_3.fastq.gz
SRR15884624	SRP336949	PRJNA763023	SAMN21420937	Old_40	Old_40	oCRC (Fudan cohort)	AMPLICON	METAGENOMIC	PCR	single	ILLUMINA	Illumina NovaSeq 6000	Elderly colorectal cancer group(Fudan cohort)	fastq	Old_40.fastq.gz
SRR15884623	SRP336949	PRJNA763023	SAMN21420938	Old_41	Old_41	oCRC (Fudan cohort)	AMPLICON	METAGENOMIC	PCR	single	ILLUMINA	Illumina NovaSeq 6000	Elderly colorectal cancer group(Fudan cohort)	fastq	Old_41.fastq.gz
SRR15884622	SRP336949	PRJNA763023	SAMN21420939	Old_42	Old_42	oCRC (Fudan cohort)	AMPLICON	METAGENOMIC	PCR	single	ILLUMINA	Illumina NovaSeq 6000	Elderly colorectal cancer group(Fudan cohort)	fastq	Old_42.fastq.gz
SRR15884621	SRP336949	PRJNA763023	SAMN21420940	Old_43	Old_43	oCRC (Fudan cohort)	AMPLICON	METAGENOMIC	PCR	single	ILLUMINA	Illumina NovaSeq 6000	Elderly colorectal cancer group(Fudan cohort)	fastq	Old_43.fastq.gz
SRR15884620	SRP336949	PRJNA763023	SAMN21420941	Old_44	Old_44	oCRC (Fudan cohort)	AMPLICON	METAGENOMIC	PCR	single	ILLUMINA	Illumina NovaSeq 6000	Elderly colorectal cancer group(Fudan cohort)	fastq	Old_44.fastq.gz
SRR15884619	SRP336949	PRJNA763023	SAMN21420942	Old_45	Old_45	oCRC (Fudan cohort)	AMPLICON	METAGENOMIC	PCR	single	ILLUMINA	Illumina NovaSeq 6000	Elderly colorectal cancer group(Fudan cohort)	fastq	Old_45.fastq.gz
SRR15884618	SRP336949	PRJNA763023	SAMN21420943	Old_46	Old_46	oCRC (Fudan cohort)	AMPLICON	METAGENOMIC	PCR	single	ILLUMINA	Illumina NovaSeq 6000	Elderly colorectal cancer group(Fudan cohort)	fastq	Old_46.fastq.gz
SRR15884617	SRP336949	PRJNA763023	SAMN21420944	Old_47	Old_47	oCRC (Fudan cohort)	AMPLICON	METAGENOMIC	PCR	single	ILLUMINA	Illumina NovaSeq 6000	Elderly colorectal cancer group(Fudan cohort)	fastq	Old_47.fastq.gz
SRR15884616	SRP336949	PRJNA763023	SAMN21420945	Old_48	Old_48	oCRC (Fudan cohort)	AMPLICON	METAGENOMIC	PCR	single	ILLUMINA	Illumina NovaSeq 6000	Elderly colorectal cancer group(Fudan cohort)	fastq	Old_48.fastq.gz
SRR15884615	SRP336949	PRJNA763023	SAMN21420946	Old_49	Old_49	oCRC (Fudan cohort)	AMPLICON	METAGENOMIC	PCR	single	ILLUMINA	Illumina NovaSeq 6000	Elderly colorectal cancer group(Fudan cohort)	fastq	Old_49.fastq.gz
SRR15884613	SRP336949	PRJNA763023	SAMN21420947	Old_4	Old_4	oCRC (Fudan cohort)	AMPLICON	METAGENOMIC	PCR	single	ILLUMINA	Illumina NovaSeq 6000	Elderly colorectal cancer group(Fudan cohort)	fastq	Old_4.fastq.gz
SRR15884612	SRP336949	PRJNA763023	SAMN21420948	Old_50	Old_50	oCRC (Fudan cohort)	AMPLICON	METAGENOMIC	PCR	single	ILLUMINA	Illumina NovaSeq 6000	Elderly colorectal cancer group(Fudan cohort)	fastq	Old_50.fastq.gz
SRR15884611	SRP336949	PRJNA763023	SAMN21420949	Old_51	Old_51	oCRC (Fudan cohort)	AMPLICON	METAGENOMIC	PCR	single	ILLUMINA	Illumina NovaSeq 6000	Elderly colorectal cancer group(Fudan cohort)	fastq	Old_51.fastq.gz
SRR15884610	SRP336949	PRJNA763023	SAMN21420950	Old_52	Old_52	oCRC (Fudan cohort)	AMPLICON	METAGENOMIC	PCR	single	ILLUMINA	Illumina NovaSeq 6000	Elderly colorectal cancer group(Fudan cohort)	fastq	Old_52.fastq.gz
SRR15884609	SRP336949	PRJNA763023	SAMN21420951	Old_53	Old_53	oCRC (Fudan cohort)	AMPLICON	METAGENOMIC	PCR	single	ILLUMINA	Illumina NovaSeq 6000	Elderly colorectal cancer group(Fudan cohort)	fastq	Old_53.fastq.gz
SRR15884608	SRP336949	PRJNA763023	SAMN21420952	Old_54	Old_54	oCRC (Fudan cohort)	AMPLICON	METAGENOMIC	PCR	single	ILLUMINA	Illumina NovaSeq 6000	Elderly colorectal cancer group(Fudan cohort)	fastq	Old_54.fastq.gz
SRR15884607	SRP336949	PRJNA763023	SAMN21420953	Old_55	Old_55	oCRC (Fudan cohort)	AMPLICON	METAGENOMIC	PCR	single	ILLUMINA	Illumina NovaSeq 6000	Elderly colorectal cancer group(Fudan cohort)	fastq	Old_55.fastq.gz
SRR15884606	SRP336949	PRJNA763023	SAMN21420954	Old_56	Old_56	oCRC (Fudan cohort)	AMPLICON	METAGENOMIC	PCR	single	ILLUMINA	Illumina NovaSeq 6000	Elderly colorectal cancer group(Fudan cohort)	fastq	Old_56.fastq.gz
SRR15884605	SRP336949	PRJNA763023	SAMN21420955	Old_57	Old_57	oCRC (Fudan cohort)	AMPLICON	METAGENOMIC	PCR	single	ILLUMINA	Illumina NovaSeq 6000	Elderly colorectal cancer group(Fudan cohort)	fastq	Old_57.fastq.gz
SRR15884604	SRP336949	PRJNA763023	SAMN21420956	Old_58	Old_58	oCRC (Fudan cohort)	AMPLICON	METAGENOMIC	PCR	single	ILLUMINA	Illumina NovaSeq 6000	Elderly colorectal cancer group(Fudan cohort)	fastq	Old_58.fastq.gz
SRR15884602	SRP336949	PRJNA763023	SAMN21420957	Old_59	Old_59	oCRC (Fudan cohort)	AMPLICON	METAGENOMIC	PCR	single	ILLUMINA	Illumina NovaSeq 6000	Elderly colorectal cancer group(Fudan cohort)	fastq	Old_59.fastq.gz
SRR15884601	SRP336949	PRJNA763023	SAMN21420958	Old_5	Old_5	oCRC (Fudan cohort)	AMPLICON	METAGENOMIC	PCR	single	ILLUMINA	Illumina NovaSeq 6000	Elderly colorectal cancer group(Fudan cohort)	fastq	Old_5.fastq.gz
SRR15884600	SRP336949	PRJNA763023	SAMN21420959	Old_60	Old_60	oCRC (Fudan cohort)	AMPLICON	METAGENOMIC	PCR	single	ILLUMINA	Illumina NovaSeq 6000	Elderly colorectal cancer group(Fudan cohort)	fastq	Old_60.fastq.gz
SRR15884599	SRP336949	PRJNA763023	SAMN21420960	Old_61	Old_61	oCRC (Fudan cohort)	AMPLICON	METAGENOMIC	PCR	single	ILLUMINA	Illumina NovaSeq 6000	Elderly colorectal cancer group(Fudan cohort)	fastq	Old_61.fastq.gz
SRR15884598	SRP336949	PRJNA763023	SAMN21420961	Old_62	Old_62	oCRC (Fudan cohort)	AMPLICON	METAGENOMIC	PCR	single	ILLUMINA	Illumina NovaSeq 6000	Elderly colorectal cancer group(Fudan cohort)	fastq	Old_62.fastq.gz
SRR15884597	SRP336949	PRJNA763023	SAMN21420962	Old_63	Old_63	oCRC (Fudan cohort)	AMPLICON	METAGENOMIC	PCR	single	ILLUMINA	Illumina NovaSeq 6000	Elderly colorectal cancer group(Fudan cohort)	fastq	Old_63.fastq.gz
SRR15884596	SRP336949	PRJNA763023	SAMN21420963	Old_64	Old_64	oCRC (Fudan cohort)	AMPLICON	METAGENOMIC	PCR	single	ILLUMINA	Illumina NovaSeq 6000	Elderly colorectal cancer group(Fudan cohort)	fastq	Old_64.fastq.gz
SRR15884595	SRP336949	PRJNA763023	SAMN21420964	Old_65	Old_65	oCRC (Fudan cohort)	AMPLICON	METAGENOMIC	PCR	single	ILLUMINA	Illumina NovaSeq 6000	Elderly colorectal cancer group(Fudan cohort)	fastq	Old_65.fastq.gz
SRR15884594	SRP336949	PRJNA763023	SAMN21420965	Old_66	Old_66	oCRC (Fudan cohort)	AMPLICON	METAGENOMIC	PCR	single	ILLUMINA	Illumina NovaSeq 6000	Elderly colorectal cancer group(Fudan cohort)	fastq	Old_66.fastq.gz
SRR15884593	SRP336949	PRJNA763023	SAMN21420966	Old_67	Old_67	oCRC (Fudan cohort)	AMPLICON	METAGENOMIC	PCR	single	ILLUMINA	Illumina NovaSeq 6000	Elderly colorectal cancer group(Fudan cohort)	fastq	Old_67.fastq.gz
SRR15884590	SRP336949	PRJNA763023	SAMN21420967	Old_68	Old_68	oCRC (Fudan cohort)	AMPLICON	METAGENOMIC	PCR	single	ILLUMINA	Illumina NovaSeq 6000	Elderly colorectal cancer group(Fudan cohort)	fastq	Old_68.fastq.gz
SRR15884589	SRP336949	PRJNA763023	SAMN21420968	Old_69	Old_69	oCRC (Fudan cohort)	AMPLICON	METAGENOMIC	PCR	single	ILLUMINA	Illumina NovaSeq 6000	Elderly colorectal cancer group(Fudan cohort)	fastq	Old_69.fastq.gz
SRR15884588	SRP336949	PRJNA763023	SAMN21420969	Old_6	Old_6	oCRC (Fudan cohort)	AMPLICON	METAGENOMIC	PCR	single	ILLUMINA	Illumina NovaSeq 6000	Elderly colorectal cancer group(Fudan cohort)	fastq	Old_6.fastq.gz
SRR15884587	SRP336949	PRJNA763023	SAMN21420970	Old_70	Old_70	oCRC (Fudan cohort)	AMPLICON	METAGENOMIC	PCR	single	ILLUMINA	Illumina NovaSeq 6000	Elderly colorectal cancer group(Fudan cohort)	fastq	Old_70.fastq.gz
SRR15884586	SRP336949	PRJNA763023	SAMN21420971	Old_71	Old_71	oCRC (Fudan cohort)	AMPLICON	METAGENOMIC	PCR	single	ILLUMINA	Illumina NovaSeq 6000	Elderly colorectal cancer group(Fudan cohort)	fastq	Old_71.fastq.gz
SRR15884585	SRP336949	PRJNA763023	SAMN21420972	Old_72	Old_72	oCRC (Fudan cohort)	AMPLICON	METAGENOMIC	PCR	single	ILLUMINA	Illumina NovaSeq 6000	Elderly colorectal cancer group(Fudan cohort)	fastq	Old_72.fastq.gz
SRR15884584	SRP336949	PRJNA763023	SAMN21420973	Old_73	Old_73	oCRC (Fudan cohort)	AMPLICON	METAGENOMIC	PCR	single	ILLUMINA	Illumina NovaSeq 6000	Elderly colorectal cancer group(Fudan cohort)	fastq	Old_73.fastq.gz
SRR15884583	SRP336949	PRJNA763023	SAMN21420974	Old_74	Old_74	oCRC (Fudan cohort)	AMPLICON	METAGENOMIC	PCR	single	ILLUMINA	Illumina NovaSeq 6000	Elderly colorectal cancer group(Fudan cohort)	fastq	Old_74.fastq.gz
SRR15884582	SRP336949	PRJNA763023	SAMN21420975	Old_75	Old_75	oCRC (Fudan cohort)	AMPLICON	METAGENOMIC	PCR	single	ILLUMINA	Illumina NovaSeq 6000	Elderly colorectal cancer group(Fudan cohort)	fastq	Old_75.fastq.gz
SRR15884581	SRP336949	PRJNA763023	SAMN21420976	Old_76	Old_76	oCRC (Fudan cohort)	AMPLICON	METAGENOMIC	PCR	single	ILLUMINA	Illumina NovaSeq 6000	Elderly colorectal cancer group(Fudan cohort)	fastq	Old_76.fastq.gz
SRR15884579	SRP336949	PRJNA763023	SAMN21420977	Old_77	Old_77	oCRC (Fudan cohort)	AMPLICON	METAGENOMIC	PCR	single	ILLUMINA	Illumina NovaSeq 6000	Elderly colorectal cancer group(Fudan cohort)	fastq	Old_77.fastq.gz
SRR15884578	SRP336949	PRJNA763023	SAMN21420978	Old_78	Old_78	oCRC (Fudan cohort)	AMPLICON	METAGENOMIC	PCR	single	ILLUMINA	Illumina NovaSeq 6000	Elderly colorectal cancer group(Fudan cohort)	fastq	Old_78.fastq.gz
SRR15884577	SRP336949	PRJNA763023	SAMN21420979	Old_79	Old_79	oCRC (Fudan cohort)	AMPLICON	METAGENOMIC	PCR	single	ILLUMINA	Illumina NovaSeq 6000	Elderly colorectal cancer group(Fudan cohort)	fastq	Old_79.fastq.gz
SRR15884576	SRP336949	PRJNA763023	SAMN21420980	Old_7	Old_7	oCRC (Fudan cohort)	AMPLICON	METAGENOMIC	PCR	single	ILLUMINA	Illumina NovaSeq 6000	Elderly colorectal cancer group(Fudan cohort)	fastq	Old_7.fastq.gz
SRR15884575	SRP336949	PRJNA763023	SAMN21420981	Old_80	Old_80	oCRC (Fudan cohort)	AMPLICON	METAGENOMIC	PCR	single	ILLUMINA	Illumina NovaSeq 6000	Elderly colorectal cancer group(Fudan cohort)	fastq	Old_80.fastq.gz
SRR15884574	SRP336949	PRJNA763023	SAMN21420982	Old_81	Old_81	oCRC (Fudan cohort)	AMPLICON	METAGENOMIC	PCR	single	ILLUMINA	Illumina NovaSeq 6000	Elderly colorectal cancer group(Fudan cohort)	fastq	Old_81.fastq.gz
SRR15884573	SRP336949	PRJNA763023	SAMN21420983	Old_82	Old_82	oCRC (Fudan cohort)	AMPLICON	METAGENOMIC	PCR	single	ILLUMINA	Illumina NovaSeq 6000	Elderly colorectal cancer group(Fudan cohort)	fastq	Old_82.fastq.gz
SRR15884572	SRP336949	PRJNA763023	SAMN21420984	Old_83	Old_83	oCRC (Fudan cohort)	AMPLICON	METAGENOMIC	PCR	single	ILLUMINA	Illumina NovaSeq 6000	Elderly colorectal cancer group(Fudan cohort)	fastq	Old_83.fastq.gz
SRR15884571	SRP336949	PRJNA763023	SAMN21420985	Old_84	Old_84	oCRC (Fudan cohort)	AMPLICON	METAGENOMIC	PCR	single	ILLUMINA	Illumina NovaSeq 6000	Elderly colorectal cancer group(Fudan cohort)	fastq	Old_84.fastq.gz
SRR15884570	SRP336949	PRJNA763023	SAMN21420986	Old_85	Old_85	oCRC (Fudan cohort)	AMPLICON	METAGENOMIC	PCR	single	ILLUMINA	Illumina NovaSeq 6000	Elderly colorectal cancer group(Fudan cohort)	fastq	Old_85.fastq.gz
SRR15884568	SRP336949	PRJNA763023	SAMN21420987	Old_86	Old_86	oCRC (Fudan cohort)	AMPLICON	METAGENOMIC	PCR	single	ILLUMINA	Illumina NovaSeq 6000	Elderly colorectal cancer group(Fudan cohort)	fastq	Old_86.fastq.gz
SRR15884567	SRP336949	PRJNA763023	SAMN21420988	Old_87	Old_87	oCRC (Fudan cohort)	AMPLICON	METAGENOMIC	PCR	single	ILLUMINA	Illumina NovaSeq 6000	Elderly colorectal cancer group(Fudan cohort)	fastq	Old_87.fastq.gz
SRR15884566	SRP336949	PRJNA763023	SAMN21420989	Old_88	Old_88	oCRC (Fudan cohort)	AMPLICON	METAGENOMIC	PCR	single	ILLUMINA	Illumina NovaSeq 6000	Elderly colorectal cancer group(Fudan cohort)	fastq	Old_88.fastq.gz
SRR15884565	SRP336949	PRJNA763023	SAMN21420990	Old_89	Old_89	oCRC (Fudan cohort)	AMPLICON	METAGENOMIC	PCR	single	ILLUMINA	Illumina NovaSeq 6000	Elderly colorectal cancer group(Fudan cohort)	fastq	Old_89.fastq.gz
SRR15884564	SRP336949	PRJNA763023	SAMN21420991	Old_8	Old_8	oCRC (Fudan cohort)	AMPLICON	METAGENOMIC	PCR	single	ILLUMINA	Illumina NovaSeq 6000	Elderly colorectal cancer group(Fudan cohort)	fastq	Old_8.fastq.gz
SRR15884563	SRP336949	PRJNA763023	SAMN21420992	Old_90	Old_90	oCRC (Fudan cohort)	AMPLICON	METAGENOMIC	PCR	single	ILLUMINA	Illumina NovaSeq 6000	Elderly colorectal cancer group(Fudan cohort)	fastq	Old_90.fastq.gz
SRR15884562	SRP336949	PRJNA763023	SAMN21420993	Old_91	Old_91	oCRC (Fudan cohort)	AMPLICON	METAGENOMIC	PCR	single	ILLUMINA	Illumina NovaSeq 6000	Elderly colorectal cancer group(Fudan cohort)	fastq	Old_91.fastq.gz
SRR15884561	SRP336949	PRJNA763023	SAMN21420994	Old_92	Old_92	oCRC (Fudan cohort)	AMPLICON	METAGENOMIC	PCR	single	ILLUMINA	Illumina NovaSeq 6000	Elderly colorectal cancer group(Fudan cohort)	fastq	Old_92.fastq.gz
SRR15884560	SRP336949	PRJNA763023	SAMN21420995	Old_93	Old_93	oCRC (Fudan cohort)	AMPLICON	METAGENOMIC	PCR	single	ILLUMINA	Illumina NovaSeq 6000	Elderly colorectal cancer group(Fudan cohort)	fastq	Old_93.fastq.gz
SRR15884559	SRP336949	PRJNA763023	SAMN21420996	Old_94	Old_94	oCRC (Fudan cohort)	AMPLICON	METAGENOMIC	PCR	single	ILLUMINA	Illumina NovaSeq 6000	Elderly colorectal cancer group(Fudan cohort)	fastq	Old_94.fastq.gz
SRR15884557	SRP336949	PRJNA763023	SAMN21420997	Old_95	Old_95	oCRC (Fudan cohort)	AMPLICON	METAGENOMIC	PCR	single	ILLUMINA	Illumina NovaSeq 6000	Elderly colorectal cancer group(Fudan cohort)	fastq	Old_95.fastq.gz
SRR15884556	SRP336949	PRJNA763023	SAMN21420998	Old_96	Old_96	oCRC (Fudan cohort)	AMPLICON	METAGENOMIC	PCR	single	ILLUMINA	Illumina NovaSeq 6000	Elderly colorectal cancer group(Fudan cohort)	fastq	Old_96.fastq.gz
SRR15884555	SRP336949	PRJNA763023	SAMN21420999	Old_97	Old_97	oCRC (Fudan cohort)	AMPLICON	METAGENOMIC	PCR	single	ILLUMINA	Illumina NovaSeq 6000	Elderly colorectal cancer group(Fudan cohort)	fastq	Old_97.fastq.gz
SRR15884554	SRP336949	PRJNA763023	SAMN21421000	Old_98	Old_98	oCRC (Fudan cohort)	AMPLICON	METAGENOMIC	PCR	single	ILLUMINA	Illumina NovaSeq 6000	Elderly colorectal cancer group(Fudan cohort)	fastq	Old_98.fastq.gz
SRR15884553	SRP336949	PRJNA763023	SAMN21421001	Old_99	Old_99	oCRC (Fudan cohort)	AMPLICON	METAGENOMIC	PCR	single	ILLUMINA	Illumina NovaSeq 6000	Elderly colorectal cancer group(Fudan cohort)	fastq	Old_99.fastq.gz
SRR15884552	SRP336949	PRJNA763023	SAMN21421002	Old_9	Old_9	oCRC (Fudan cohort)	AMPLICON	METAGENOMIC	PCR	single	ILLUMINA	Illumina NovaSeq 6000	Elderly colorectal cancer group(Fudan cohort)	fastq	Old_9.fastq.gz
SRR15884551	SRP336949	PRJNA763023	SAMN21421003	yControl_100	yControl_100	yControl (Fudan cohort)	AMPLICON	METAGENOMIC	PCR	single	ILLUMINA	Illumina NovaSeq 6000	Normal youth group(Fudan cohort)	fastq	yControl_100.fastq.gz
SRR15884550	SRP336949	PRJNA763023	SAMN21421004	yControl_101	yControl_101	yControl (Fudan cohort)	AMPLICON	METAGENOMIC	PCR	single	ILLUMINA	Illumina NovaSeq 6000	Normal youth group(Fudan cohort)	fastq	yControl_101.fastq.gz
SRR15884549	SRP336949	PRJNA763023	SAMN21421005	yControl_102	yControl_102	yControl (Fudan cohort)	AMPLICON	METAGENOMIC	PCR	single	ILLUMINA	Illumina NovaSeq 6000	Normal youth group(Fudan cohort)	fastq	yControl_102.fastq.gz
SRR15884548	SRP336949	PRJNA763023	SAMN21421006	yControl_103	yControl_103	yControl (Fudan cohort)	AMPLICON	METAGENOMIC	PCR	single	ILLUMINA	Illumina NovaSeq 6000	Normal youth group(Fudan cohort)	fastq	yControl_103.fastq.gz
SRR15884546	SRP336949	PRJNA763023	SAMN21421007	yControl_104	yControl_104	yControl (Fudan cohort)	AMPLICON	METAGENOMIC	PCR	single	ILLUMINA	Illumina NovaSeq 6000	Normal youth group(Fudan cohort)	fastq	yControl_104.fastq.gz
SRR15884545	SRP336949	PRJNA763023	SAMN21421008	yControl_105	yControl_105	yControl (Fudan cohort)	AMPLICON	METAGENOMIC	PCR	single	ILLUMINA	Illumina NovaSeq 6000	Normal youth group(Fudan cohort)	fastq	yControl_105.fastq.gz
SRR15884544	SRP336949	PRJNA763023	SAMN21421009	yControl_106	yControl_106	yControl (Fudan cohort)	AMPLICON	METAGENOMIC	PCR	single	ILLUMINA	Illumina NovaSeq 6000	Normal youth group(Fudan cohort)	fastq	yControl_106.fastq.gz
SRR15884543	SRP336949	PRJNA763023	SAMN21421010	yControl_107	yControl_107	yControl (Fudan cohort)	AMPLICON	METAGENOMIC	PCR	single	ILLUMINA	Illumina NovaSeq 6000	Normal youth group(Fudan cohort)	fastq	yControl_107.fastq.gz
SRR15884542	SRP336949	PRJNA763023	SAMN21421011	yControl_108	yControl_108	yControl (Fudan cohort)	AMPLICON	METAGENOMIC	PCR	single	ILLUMINA	Illumina NovaSeq 6000	Normal youth group(Fudan cohort)	fastq	yControl_108.fastq.gz
SRR15884541	SRP336949	PRJNA763023	SAMN21421012	yControl_109	yControl_109	yControl (Fudan cohort)	AMPLICON	METAGENOMIC	PCR	single	ILLUMINA	Illumina NovaSeq 6000	Normal youth group(Fudan cohort)	fastq	yControl_109.fastq.gz
SRR15884540	SRP336949	PRJNA763023	SAMN21421013	yControl_10	yControl_10	yControl (Fudan cohort)	AMPLICON	METAGENOMIC	PCR	single	ILLUMINA	Illumina NovaSeq 6000	Normal youth group(Fudan cohort)	fastq	yControl_10.fastq.gz
SRR15884539	SRP336949	PRJNA763023	SAMN21421014	yControl_110	yControl_110	yControl (Fudan cohort)	AMPLICON	METAGENOMIC	PCR	single	ILLUMINA	Illumina NovaSeq 6000	Normal youth group(Fudan cohort)	fastq	yControl_110.fastq.gz
SRR15884538	SRP336949	PRJNA763023	SAMN21421015	yControl_111	yControl_111	yControl (Fudan cohort)	AMPLICON	METAGENOMIC	PCR	single	ILLUMINA	Illumina NovaSeq 6000	Normal youth group(Fudan cohort)	fastq	yControl_111.fastq.gz
SRR15884537	SRP336949	PRJNA763023	SAMN21421016	yControl_112	yControl_112	yControl (Fudan cohort)	AMPLICON	METAGENOMIC	PCR	single	ILLUMINA	Illumina NovaSeq 6000	Normal youth group(Fudan cohort)	fastq	yControl_112.fastq.gz
SRR15884535	SRP336949	PRJNA763023	SAMN21421017	yControl_113	yControl_113	yControl (Fudan cohort)	AMPLICON	METAGENOMIC	PCR	single	ILLUMINA	Illumina NovaSeq 6000	Normal youth group(Fudan cohort)	fastq	yControl_113.fastq.gz
SRR15884534	SRP336949	PRJNA763023	SAMN21421018	yControl_114	yControl_114	yControl (Fudan cohort)	AMPLICON	METAGENOMIC	PCR	single	ILLUMINA	Illumina NovaSeq 6000	Normal youth group(Fudan cohort)	fastq	yControl_114.fastq.gz
SRR15884533	SRP336949	PRJNA763023	SAMN21421019	yControl_115	yControl_115	yControl (Fudan cohort)	AMPLICON	METAGENOMIC	PCR	single	ILLUMINA	Illumina NovaSeq 6000	Normal youth group(Fudan cohort)	fastq	yControl_115.fastq.gz
SRR15884532	SRP336949	PRJNA763023	SAMN21421020	yControl_116	yControl_116	yControl (Fudan cohort)	AMPLICON	METAGENOMIC	PCR	single	ILLUMINA	Illumina NovaSeq 6000	Normal youth group(Fudan cohort)	fastq	yControl_116.fastq.gz
SRR15884531	SRP336949	PRJNA763023	SAMN21421021	yControl_117	yControl_117	yControl (Fudan cohort)	AMPLICON	METAGENOMIC	PCR	single	ILLUMINA	Illumina NovaSeq 6000	Normal youth group(Fudan cohort)	fastq	yControl_117.fastq.gz
SRR15884530	SRP336949	PRJNA763023	SAMN21421022	yControl_118	yControl_118	yControl (Fudan cohort)	AMPLICON	METAGENOMIC	PCR	single	ILLUMINA	Illumina NovaSeq 6000	Normal youth group(Fudan cohort)	fastq	yControl_118.fastq.gz
SRR15884529	SRP336949	PRJNA763023	SAMN21421023	yControl_119	yControl_119	yControl (Fudan cohort)	AMPLICON	METAGENOMIC	PCR	single	ILLUMINA	Illumina NovaSeq 6000	Normal youth group(Fudan cohort)	fastq	yControl_119.fastq.gz
SRR15884528	SRP336949	PRJNA763023	SAMN21421024	yControl_11	yControl_11	yControl (Fudan cohort)	AMPLICON	METAGENOMIC	PCR	single	ILLUMINA	Illumina NovaSeq 6000	Normal youth group(Fudan cohort)	fastq	yControl_11.fastq.gz
SRR15884527	SRP336949	PRJNA763023	SAMN21421025	yControl_120	yControl_120	yControl (Fudan cohort)	AMPLICON	METAGENOMIC	PCR	single	ILLUMINA	Illumina NovaSeq 6000	Normal youth group(Fudan cohort)	fastq	yControl_120.fastq.gz
SRR15884526	SRP336949	PRJNA763023	SAMN21421026	yControl_121	yControl_121	yControl (Fudan cohort)	AMPLICON	METAGENOMIC	PCR	single	ILLUMINA	Illumina NovaSeq 6000	Normal youth group(Fudan cohort)	fastq	yControl_121.fastq.gz
SRR15884524	SRP336949	PRJNA763023	SAMN21421027	yControl_122	yControl_122	yControl (Fudan cohort)	AMPLICON	METAGENOMIC	PCR	single	ILLUMINA	Illumina NovaSeq 6000	Normal youth group(Fudan cohort)	fastq	yControl_122.fastq.gz
SRR15884523	SRP336949	PRJNA763023	SAMN21421028	yControl_123	yControl_123	yControl (Fudan cohort)	AMPLICON	METAGENOMIC	PCR	single	ILLUMINA	Illumina NovaSeq 6000	Normal youth group(Fudan cohort)	fastq	yControl_123.fastq.gz
SRR15884522	SRP336949	PRJNA763023	SAMN21421029	yControl_124	yControl_124	yControl (Fudan cohort)	AMPLICON	METAGENOMIC	PCR	single	ILLUMINA	Illumina NovaSeq 6000	Normal youth group(Fudan cohort)	fastq	yControl_124.fastq.gz
SRR15884521	SRP336949	PRJNA763023	SAMN21421030	yControl_125	yControl_125	yControl (Fudan cohort)	AMPLICON	METAGENOMIC	PCR	single	ILLUMINA	Illumina NovaSeq 6000	Normal youth group(Fudan cohort)	fastq	yControl_125.fastq.gz
SRR15884520	SRP336949	PRJNA763023	SAMN21421031	yControl_126	yControl_126	yControl (Fudan cohort)	AMPLICON	METAGENOMIC	PCR	single	ILLUMINA	Illumina NovaSeq 6000	Normal youth group(Fudan cohort)	fastq	yControl_126.fastq.gz
SRR15884519	SRP336949	PRJNA763023	SAMN21421032	yControl_127	yControl_127	yControl (Fudan cohort)	AMPLICON	METAGENOMIC	PCR	single	ILLUMINA	Illumina NovaSeq 6000	Normal youth group(Fudan cohort)	fastq	yControl_127.fastq.gz
SRR15884518	SRP336949	PRJNA763023	SAMN21421033	yControl_128	yControl_128	yControl (Fudan cohort)	AMPLICON	METAGENOMIC	PCR	single	ILLUMINA	Illumina NovaSeq 6000	Normal youth group(Fudan cohort)	fastq	yControl_128.fastq.gz
SRR15884517	SRP336949	PRJNA763023	SAMN21421034	yControl_129	yControl_129	yControl (Fudan cohort)	AMPLICON	METAGENOMIC	PCR	single	ILLUMINA	Illumina NovaSeq 6000	Normal youth group(Fudan cohort)	fastq	yControl_129.fastq.gz
SRR15884516	SRP336949	PRJNA763023	SAMN21421035	yControl_12	yControl_12	yControl (Fudan cohort)	AMPLICON	METAGENOMIC	PCR	single	ILLUMINA	Illumina NovaSeq 6000	Normal youth group(Fudan cohort)	fastq	yControl_12.fastq.gz
SRR15884515	SRP336949	PRJNA763023	SAMN21421036	yControl_130	yControl_130	yControl (Fudan cohort)	AMPLICON	METAGENOMIC	PCR	single	ILLUMINA	Illumina NovaSeq 6000	Normal youth group(Fudan cohort)	fastq	yControl_130.fastq.gz
SRR15884513	SRP336949	PRJNA763023	SAMN21421037	yControl_131	yControl_131	yControl (Fudan cohort)	AMPLICON	METAGENOMIC	PCR	single	ILLUMINA	Illumina NovaSeq 6000	Normal youth group(Fudan cohort)	fastq	yControl_131.fastq.gz
SRR15884512	SRP336949	PRJNA763023	SAMN21421038	yControl_132	yControl_132	yControl (Fudan cohort)	AMPLICON	METAGENOMIC	PCR	single	ILLUMINA	Illumina NovaSeq 6000	Normal youth group(Fudan cohort)	fastq	yControl_132.fastq.gz
SRR15884511	SRP336949	PRJNA763023	SAMN21421039	yControl_133	yControl_133	yControl (Fudan cohort)	AMPLICON	METAGENOMIC	PCR	single	ILLUMINA	Illumina NovaSeq 6000	Normal youth group(Fudan cohort)	fastq	yControl_133.fastq.gz
SRR15884510	SRP336949	PRJNA763023	SAMN21421040	yControl_134	yControl_134	yControl (Fudan cohort)	AMPLICON	METAGENOMIC	PCR	single	ILLUMINA	Illumina NovaSeq 6000	Normal youth group(Fudan cohort)	fastq	yControl_134.fastq.gz
SRR15884509	SRP336949	PRJNA763023	SAMN21421041	yControl_135	yControl_135	yControl (Fudan cohort)	AMPLICON	METAGENOMIC	PCR	single	ILLUMINA	Illumina NovaSeq 6000	Normal youth group(Fudan cohort)	fastq	yControl_135.fastq.gz
SRR15884508	SRP336949	PRJNA763023	SAMN21421042	yControl_136	yControl_136	yControl (Fudan cohort)	AMPLICON	METAGENOMIC	PCR	single	ILLUMINA	Illumina NovaSeq 6000	Normal youth group(Fudan cohort)	fastq	yControl_136.fastq.gz
SRR15884507	SRP336949	PRJNA763023	SAMN21421043	yControl_137	yControl_137	yControl (Fudan cohort)	AMPLICON	METAGENOMIC	PCR	single	ILLUMINA	Illumina NovaSeq 6000	Normal youth group(Fudan cohort)	fastq	yControl_137.fastq.gz
SRR15884506	SRP336949	PRJNA763023	SAMN21421044	yControl_138	yControl_138	yControl (Fudan cohort)	AMPLICON	METAGENOMIC	PCR	single	ILLUMINA	Illumina NovaSeq 6000	Normal youth group(Fudan cohort)	fastq	yControl_138.fastq.gz
SRR15884505	SRP336949	PRJNA763023	SAMN21421045	yControl_139	yControl_139	yControl (Fudan cohort)	AMPLICON	METAGENOMIC	PCR	single	ILLUMINA	Illumina NovaSeq 6000	Normal youth group(Fudan cohort)	fastq	yControl_139.fastq.gz
SRR15884504	SRP336949	PRJNA763023	SAMN21421046	yControl_13	yControl_13	yControl (Fudan cohort)	AMPLICON	METAGENOMIC	PCR	single	ILLUMINA	Illumina NovaSeq 6000	Normal youth group(Fudan cohort)	fastq	yControl_13.fastq.gz
SRR15884502	SRP336949	PRJNA763023	SAMN21421047	yControl_140	yControl_140	yControl (Fudan cohort)	AMPLICON	METAGENOMIC	PCR	single	ILLUMINA	Illumina NovaSeq 6000	Normal youth group(Fudan cohort)	fastq	yControl_140.fastq.gz
SRR15884501	SRP336949	PRJNA763023	SAMN21421048	yControl_141	yControl_141	yControl (Fudan cohort)	AMPLICON	METAGENOMIC	PCR	single	ILLUMINA	Illumina NovaSeq 6000	Normal youth group(Fudan cohort)	fastq	yControl_141.fastq.gz
SRR15884500	SRP336949	PRJNA763023	SAMN21421049	yControl_142	yControl_142	yControl (Fudan cohort)	AMPLICON	METAGENOMIC	PCR	single	ILLUMINA	Illumina NovaSeq 6000	Normal youth group(Fudan cohort)	fastq	yControl_142.fastq.gz
SRR15884499	SRP336949	PRJNA763023	SAMN21421050	yControl_143	yControl_143	yControl (Fudan cohort)	AMPLICON	METAGENOMIC	PCR	single	ILLUMINA	Illumina NovaSeq 6000	Normal youth group(Fudan cohort)	fastq	yControl_143.fastq.gz
SRR15884498	SRP336949	PRJNA763023	SAMN21421051	yControl_144	yControl_144	yControl (Fudan cohort)	AMPLICON	METAGENOMIC	PCR	single	ILLUMINA	Illumina NovaSeq 6000	Normal youth group(Fudan cohort)	fastq	yControl_144.fastq.gz
SRR15884497	SRP336949	PRJNA763023	SAMN21421052	yControl_145	yControl_145	yControl (Fudan cohort)	AMPLICON	METAGENOMIC	PCR	single	ILLUMINA	Illumina NovaSeq 6000	Normal youth group(Fudan cohort)	fastq	yControl_145.fastq.gz
SRR15884496	SRP336949	PRJNA763023	SAMN21421053	yControl_146	yControl_146	yControl (Fudan cohort)	AMPLICON	METAGENOMIC	PCR	single	ILLUMINA	Illumina NovaSeq 6000	Normal youth group(Fudan cohort)	fastq	yControl_146.fastq.gz
SRR15884495	SRP336949	PRJNA763023	SAMN21421054	yControl_147	yControl_147	yControl (Fudan cohort)	AMPLICON	METAGENOMIC	PCR	single	ILLUMINA	Illumina NovaSeq 6000	Normal youth group(Fudan cohort)	fastq	yControl_147.fastq.gz
SRR15884494	SRP336949	PRJNA763023	SAMN21421055	yControl_148	yControl_148	yControl (Fudan cohort)	AMPLICON	METAGENOMIC	PCR	single	ILLUMINA	Illumina NovaSeq 6000	Normal youth group(Fudan cohort)	fastq	yControl_148.fastq.gz
SRR15884493	SRP336949	PRJNA763023	SAMN21421056	yControl_14	yControl_14	yControl (Fudan cohort)	AMPLICON	METAGENOMIC	PCR	single	ILLUMINA	Illumina NovaSeq 6000	Normal youth group(Fudan cohort)	fastq	yControl_14.fastq.gz
SRR15884491	SRP336949	PRJNA763023	SAMN21421057	yControl_15	yControl_15	yControl (Fudan cohort)	AMPLICON	METAGENOMIC	PCR	single	ILLUMINA	Illumina NovaSeq 6000	Normal youth group(Fudan cohort)	fastq	yControl_15.fastq.gz
SRR15884490	SRP336949	PRJNA763023	SAMN21421058	yControl_16	yControl_16	yControl (Fudan cohort)	AMPLICON	METAGENOMIC	PCR	single	ILLUMINA	Illumina NovaSeq 6000	Normal youth group(Fudan cohort)	fastq	yControl_16.fastq.gz
SRR15884489	SRP336949	PRJNA763023	SAMN21421059	yControl_17	yControl_17	yControl (Fudan cohort)	AMPLICON	METAGENOMIC	PCR	single	ILLUMINA	Illumina NovaSeq 6000	Normal youth group(Fudan cohort)	fastq	yControl_17.fastq.gz
SRR15884488	SRP336949	PRJNA763023	SAMN21421060	yControl_18	yControl_18	yControl (Fudan cohort)	AMPLICON	METAGENOMIC	PCR	single	ILLUMINA	Illumina NovaSeq 6000	Normal youth group(Fudan cohort)	fastq	yControl_18.fastq.gz
SRR15884487	SRP336949	PRJNA763023	SAMN21421061	yControl_19	yControl_19	yControl (Fudan cohort)	AMPLICON	METAGENOMIC	PCR	single	ILLUMINA	Illumina NovaSeq 6000	Normal youth group(Fudan cohort)	fastq	yControl_19.fastq.gz
SRR15884486	SRP336949	PRJNA763023	SAMN21421062	yControl_1	yControl_1	yControl (Fudan cohort)	AMPLICON	METAGENOMIC	PCR	single	ILLUMINA	Illumina NovaSeq 6000	Normal youth group(Fudan cohort)	fastq	yControl_1.fastq.gz
SRR15884485	SRP336949	PRJNA763023	SAMN21421063	yControl_20	yControl_20	yControl (Fudan cohort)	AMPLICON	METAGENOMIC	PCR	single	ILLUMINA	Illumina NovaSeq 6000	Normal youth group(Fudan cohort)	fastq	yControl_20.fastq.gz
SRR15884484	SRP336949	PRJNA763023	SAMN21421064	yControl_21	yControl_21	yControl (Fudan cohort)	AMPLICON	METAGENOMIC	PCR	single	ILLUMINA	Illumina NovaSeq 6000	Normal youth group(Fudan cohort)	fastq	yControl_21.fastq.gz
SRR15884483	SRP336949	PRJNA763023	SAMN21421065	yControl_22	yControl_22	yControl (Fudan cohort)	AMPLICON	METAGENOMIC	PCR	single	ILLUMINA	Illumina NovaSeq 6000	Normal youth group(Fudan cohort)	fastq	yControl_22.fastq.gz
SRR15884482	SRP336949	PRJNA763023	SAMN21421066	yControl_23	yControl_23	yControl (Fudan cohort)	AMPLICON	METAGENOMIC	PCR	single	ILLUMINA	Illumina NovaSeq 6000	Normal youth group(Fudan cohort)	fastq	yControl_23.fastq.gz
SRR15884479	SRP336949	PRJNA763023	SAMN21421067	yControl_24	yControl_24	yControl (Fudan cohort)	AMPLICON	METAGENOMIC	PCR	single	ILLUMINA	Illumina NovaSeq 6000	Normal youth group(Fudan cohort)	fastq	yControl_24.fastq.gz
SRR15884478	SRP336949	PRJNA763023	SAMN21421068	yControl_25	yControl_25	yControl (Fudan cohort)	AMPLICON	METAGENOMIC	PCR	single	ILLUMINA	Illumina NovaSeq 6000	Normal youth group(Fudan cohort)	fastq	yControl_25.fastq.gz
SRR15884477	SRP336949	PRJNA763023	SAMN21421069	yControl_26	yControl_26	yControl (Fudan cohort)	AMPLICON	METAGENOMIC	PCR	single	ILLUMINA	Illumina NovaSeq 6000	Normal youth group(Fudan cohort)	fastq	yControl_26.fastq.gz
SRR15884476	SRP336949	PRJNA763023	SAMN21421070	yControl_27	yControl_27	yControl (Fudan cohort)	AMPLICON	METAGENOMIC	PCR	single	ILLUMINA	Illumina NovaSeq 6000	Normal youth group(Fudan cohort)	fastq	yControl_27.fastq.gz
SRR15884475	SRP336949	PRJNA763023	SAMN21421071	yControl_28	yControl_28	yControl (Fudan cohort)	AMPLICON	METAGENOMIC	PCR	single	ILLUMINA	Illumina NovaSeq 6000	Normal youth group(Fudan cohort)	fastq	yControl_28.fastq.gz
SRR15884474	SRP336949	PRJNA763023	SAMN21421072	yControl_29	yControl_29	yControl (Fudan cohort)	AMPLICON	METAGENOMIC	PCR	single	ILLUMINA	Illumina NovaSeq 6000	Normal youth group(Fudan cohort)	fastq	yControl_29.fastq.gz
SRR15884473	SRP336949	PRJNA763023	SAMN21421073	yControl_2	yControl_2	yControl (Fudan cohort)	AMPLICON	METAGENOMIC	PCR	single	ILLUMINA	Illumina NovaSeq 6000	Normal youth group(Fudan cohort)	fastq	yControl_2.fastq.gz
SRR15884472	SRP336949	PRJNA763023	SAMN21421074	yControl_30	yControl_30	yControl (Fudan cohort)	AMPLICON	METAGENOMIC	PCR	single	ILLUMINA	Illumina NovaSeq 6000	Normal youth group(Fudan cohort)	fastq	yControl_30.fastq.gz
SRR15884471	SRP336949	PRJNA763023	SAMN21421075	yControl_31	yControl_31	yControl (Fudan cohort)	AMPLICON	METAGENOMIC	PCR	single	ILLUMINA	Illumina NovaSeq 6000	Normal youth group(Fudan cohort)	fastq	yControl_31.fastq.gz
SRR15884470	SRP336949	PRJNA763023	SAMN21421076	yControl_32	yControl_32	yControl (Fudan cohort)	AMPLICON	METAGENOMIC	PCR	single	ILLUMINA	Illumina NovaSeq 6000	Normal youth group(Fudan cohort)	fastq	yControl_32.fastq.gz
SRR15884468	SRP336949	PRJNA763023	SAMN21421077	yControl_33	yControl_33	yControl (Fudan cohort)	AMPLICON	METAGENOMIC	PCR	single	ILLUMINA	Illumina NovaSeq 6000	Normal youth group(Fudan cohort)	fastq	yControl_33.fastq.gz
SRR15884467	SRP336949	PRJNA763023	SAMN21421078	yControl_34	yControl_34	yControl (Fudan cohort)	AMPLICON	METAGENOMIC	PCR	single	ILLUMINA	Illumina NovaSeq 6000	Normal youth group(Fudan cohort)	fastq	yControl_34.fastq.gz
SRR15884466	SRP336949	PRJNA763023	SAMN21421079	yControl_35	yControl_35	yControl (Fudan cohort)	AMPLICON	METAGENOMIC	PCR	single	ILLUMINA	Illumina NovaSeq 6000	Normal youth group(Fudan cohort)	fastq	yControl_35.fastq.gz
SRR15884465	SRP336949	PRJNA763023	SAMN21421080	yControl_36	yControl_36	yControl (Fudan cohort)	AMPLICON	METAGENOMIC	PCR	single	ILLUMINA	Illumina NovaSeq 6000	Normal youth group(Fudan cohort)	fastq	yControl_36.fastq.gz
SRR15884464	SRP336949	PRJNA763023	SAMN21421081	yControl_37	yControl_37	yControl (Fudan cohort)	AMPLICON	METAGENOMIC	PCR	single	ILLUMINA	Illumina NovaSeq 6000	Normal youth group(Fudan cohort)	fastq	yControl_37.fastq.gz
SRR15884463	SRP336949	PRJNA763023	SAMN21421082	yControl_38	yControl_38	yControl (Fudan cohort)	AMPLICON	METAGENOMIC	PCR	single	ILLUMINA	Illumina NovaSeq 6000	Normal youth group(Fudan cohort)	fastq	yControl_38.fastq.gz
SRR15884462	SRP336949	PRJNA763023	SAMN21421083	yControl_39	yControl_39	yControl (Fudan cohort)	AMPLICON	METAGENOMIC	PCR	single	ILLUMINA	Illumina NovaSeq 6000	Normal youth group(Fudan cohort)	fastq	yControl_39.fastq.gz
SRR15884461	SRP336949	PRJNA763023	SAMN21421084	yControl_3	yControl_3	yControl (Fudan cohort)	AMPLICON	METAGENOMIC	PCR	single	ILLUMINA	Illumina NovaSeq 6000	Normal youth group(Fudan cohort)	fastq	yControl_3.fastq.gz
SRR15884460	SRP336949	PRJNA763023	SAMN21421085	yControl_40	yControl_40	yControl (Fudan cohort)	AMPLICON	METAGENOMIC	PCR	single	ILLUMINA	Illumina NovaSeq 6000	Normal youth group(Fudan cohort)	fastq	yControl_40.fastq.gz
SRR15884459	SRP336949	PRJNA763023	SAMN21421086	yControl_41	yControl_41	yControl (Fudan cohort)	AMPLICON	METAGENOMIC	PCR	single	ILLUMINA	Illumina NovaSeq 6000	Normal youth group(Fudan cohort)	fastq	yControl_41.fastq.gz
SRR15884457	SRP336949	PRJNA763023	SAMN21421087	yControl_42	yControl_42	yControl (Fudan cohort)	AMPLICON	METAGENOMIC	PCR	single	ILLUMINA	Illumina NovaSeq 6000	Normal youth group(Fudan cohort)	fastq	yControl_42.fastq.gz
SRR15884456	SRP336949	PRJNA763023	SAMN21421088	yControl_43	yControl_43	yControl (Fudan cohort)	AMPLICON	METAGENOMIC	PCR	single	ILLUMINA	Illumina NovaSeq 6000	Normal youth group(Fudan cohort)	fastq	yControl_43.fastq.gz
SRR15884455	SRP336949	PRJNA763023	SAMN21421089	yControl_44	yControl_44	yControl (Fudan cohort)	AMPLICON	METAGENOMIC	PCR	single	ILLUMINA	Illumina NovaSeq 6000	Normal youth group(Fudan cohort)	fastq	yControl_44.fastq.gz
SRR15884454	SRP336949	PRJNA763023	SAMN21421090	yControl_45	yControl_45	yControl (Fudan cohort)	AMPLICON	METAGENOMIC	PCR	single	ILLUMINA	Illumina NovaSeq 6000	Normal youth group(Fudan cohort)	fastq	yControl_45.fastq.gz
SRR15884453	SRP336949	PRJNA763023	SAMN21421091	yControl_46	yControl_46	yControl (Fudan cohort)	AMPLICON	METAGENOMIC	PCR	single	ILLUMINA	Illumina NovaSeq 6000	Normal youth group(Fudan cohort)	fastq	yControl_46.fastq.gz
SRR15884452	SRP336949	PRJNA763023	SAMN21421092	yControl_47	yControl_47	yControl (Fudan cohort)	AMPLICON	METAGENOMIC	PCR	single	ILLUMINA	Illumina NovaSeq 6000	Normal youth group(Fudan cohort)	fastq	yControl_47.fastq.gz
SRR15884451	SRP336949	PRJNA763023	SAMN21421093	yControl_48	yControl_48	yControl (Fudan cohort)	AMPLICON	METAGENOMIC	PCR	single	ILLUMINA	Illumina NovaSeq 6000	Normal youth group(Fudan cohort)	fastq	yControl_48.fastq.gz
SRR15884450	SRP336949	PRJNA763023	SAMN21421094	yControl_49	yControl_49	yControl (Fudan cohort)	AMPLICON	METAGENOMIC	PCR	single	ILLUMINA	Illumina NovaSeq 6000	Normal youth group(Fudan cohort)	fastq	yControl_49.fastq.gz
SRR15884449	SRP336949	PRJNA763023	SAMN21421095	yControl_4	yControl_4	yControl (Fudan cohort)	AMPLICON	METAGENOMIC	PCR	single	ILLUMINA	Illumina NovaSeq 6000	Normal youth group(Fudan cohort)	fastq	yControl_4.fastq.gz
SRR15884448	SRP336949	PRJNA763023	SAMN21421096	yControl_50	yControl_50	yControl (Fudan cohort)	AMPLICON	METAGENOMIC	PCR	single	ILLUMINA	Illumina NovaSeq 6000	Normal youth group(Fudan cohort)	fastq	yControl_50.fastq.gz
SRR15884446	SRP336949	PRJNA763023	SAMN21421097	yControl_51	yControl_51	yControl (Fudan cohort)	AMPLICON	METAGENOMIC	PCR	single	ILLUMINA	Illumina NovaSeq 6000	Normal youth group(Fudan cohort)	fastq	yControl_51.fastq.gz
SRR15884445	SRP336949	PRJNA763023	SAMN21421098	yControl_52	yControl_52	yControl (Fudan cohort)	AMPLICON	METAGENOMIC	PCR	single	ILLUMINA	Illumina NovaSeq 6000	Normal youth group(Fudan cohort)	fastq	yControl_52.fastq.gz
SRR15884444	SRP336949	PRJNA763023	SAMN21421099	yControl_53	yControl_53	yControl (Fudan cohort)	AMPLICON	METAGENOMIC	PCR	single	ILLUMINA	Illumina NovaSeq 6000	Normal youth group(Fudan cohort)	fastq	yControl_53.fastq.gz
SRR15884443	SRP336949	PRJNA763023	SAMN21421100	yControl_54	yControl_54	yControl (Fudan cohort)	AMPLICON	METAGENOMIC	PCR	single	ILLUMINA	Illumina NovaSeq 6000	Normal youth group(Fudan cohort)	fastq	yControl_54.fastq.gz
SRR15884442	SRP336949	PRJNA763023	SAMN21421101	yControl_55	yControl_55	yControl (Fudan cohort)	AMPLICON	METAGENOMIC	PCR	single	ILLUMINA	Illumina NovaSeq 6000	Normal youth group(Fudan cohort)	fastq	yControl_55.fastq.gz
SRR15884441	SRP336949	PRJNA763023	SAMN21421102	yControl_56	yControl_56	yControl (Fudan cohort)	AMPLICON	METAGENOMIC	PCR	single	ILLUMINA	Illumina NovaSeq 6000	Normal youth group(Fudan cohort)	fastq	yControl_56.fastq.gz
SRR15884440	SRP336949	PRJNA763023	SAMN21421103	yControl_57	yControl_57	yControl (Fudan cohort)	AMPLICON	METAGENOMIC	PCR	single	ILLUMINA	Illumina NovaSeq 6000	Normal youth group(Fudan cohort)	fastq	yControl_57.fastq.gz
SRR15884439	SRP336949	PRJNA763023	SAMN21421104	yControl_58	yControl_58	yControl (Fudan cohort)	AMPLICON	METAGENOMIC	PCR	single	ILLUMINA	Illumina NovaSeq 6000	Normal youth group(Fudan cohort)	fastq	yControl_58.fastq.gz
SRR15884438	SRP336949	PRJNA763023	SAMN21421105	yControl_59	yControl_59	yControl (Fudan cohort)	AMPLICON	METAGENOMIC	PCR	single	ILLUMINA	Illumina NovaSeq 6000	Normal youth group(Fudan cohort)	fastq	yControl_59.fastq.gz
SRR15884437	SRP336949	PRJNA763023	SAMN21421106	yControl_5	yControl_5	yControl (Fudan cohort)	AMPLICON	METAGENOMIC	PCR	single	ILLUMINA	Illumina NovaSeq 6000	Normal youth group(Fudan cohort)	fastq	yControl_5.fastq.gz
SRR15884435	SRP336949	PRJNA763023	SAMN21421107	yControl_60	yControl_60	yControl (Fudan cohort)	AMPLICON	METAGENOMIC	PCR	single	ILLUMINA	Illumina NovaSeq 6000	Normal youth group(Fudan cohort)	fastq	yControl_60.fastq.gz
SRR15884434	SRP336949	PRJNA763023	SAMN21421108	yControl_61	yControl_61	yControl (Fudan cohort)	AMPLICON	METAGENOMIC	PCR	single	ILLUMINA	Illumina NovaSeq 6000	Normal youth group(Fudan cohort)	fastq	yControl_61.fastq.gz
SRR15884433	SRP336949	PRJNA763023	SAMN21421109	yControl_62	yControl_62	yControl (Fudan cohort)	AMPLICON	METAGENOMIC	PCR	single	ILLUMINA	Illumina NovaSeq 6000	Normal youth group(Fudan cohort)	fastq	yControl_62.fastq.gz
SRR15884432	SRP336949	PRJNA763023	SAMN21421110	yControl_63	yControl_63	yControl (Fudan cohort)	AMPLICON	METAGENOMIC	PCR	single	ILLUMINA	Illumina NovaSeq 6000	Normal youth group(Fudan cohort)	fastq	yControl_63.fastq.gz
SRR15884431	SRP336949	PRJNA763023	SAMN21421111	yControl_64	yControl_64	yControl (Fudan cohort)	AMPLICON	METAGENOMIC	PCR	single	ILLUMINA	Illumina NovaSeq 6000	Normal youth group(Fudan cohort)	fastq	yControl_64.fastq.gz
SRR15884430	SRP336949	PRJNA763023	SAMN21421112	yControl_65	yControl_65	yControl (Fudan cohort)	AMPLICON	METAGENOMIC	PCR	single	ILLUMINA	Illumina NovaSeq 6000	Normal youth group(Fudan cohort)	fastq	yControl_65.fastq.gz
SRR15884429	SRP336949	PRJNA763023	SAMN21421113	yControl_66	yControl_66	yControl (Fudan cohort)	AMPLICON	METAGENOMIC	PCR	single	ILLUMINA	Illumina NovaSeq 6000	Normal youth group(Fudan cohort)	fastq	yControl_66.fastq.gz
SRR15884428	SRP336949	PRJNA763023	SAMN21421114	yControl_67	yControl_67	yControl (Fudan cohort)	AMPLICON	METAGENOMIC	PCR	single	ILLUMINA	Illumina NovaSeq 6000	Normal youth group(Fudan cohort)	fastq	yControl_67.fastq.gz
SRR15884427	SRP336949	PRJNA763023	SAMN21421115	yControl_68	yControl_68	yControl (Fudan cohort)	AMPLICON	METAGENOMIC	PCR	single	ILLUMINA	Illumina NovaSeq 6000	Normal youth group(Fudan cohort)	fastq	yControl_68.fastq.gz
SRR15884426	SRP336949	PRJNA763023	SAMN21421116	yControl_69	yControl_69	yControl (Fudan cohort)	AMPLICON	METAGENOMIC	PCR	single	ILLUMINA	Illumina NovaSeq 6000	Normal youth group(Fudan cohort)	fastq	yControl_69.fastq.gz
SRR15884424	SRP336949	PRJNA763023	SAMN21421117	yControl_6	yControl_6	yControl (Fudan cohort)	AMPLICON	METAGENOMIC	PCR	single	ILLUMINA	Illumina NovaSeq 6000	Normal youth group(Fudan cohort)	fastq	yControl_6.fastq.gz
SRR15884423	SRP336949	PRJNA763023	SAMN21421118	yControl_70	yControl_70	yControl (Fudan cohort)	AMPLICON	METAGENOMIC	PCR	single	ILLUMINA	Illumina NovaSeq 6000	Normal youth group(Fudan cohort)	fastq	yControl_70.fastq.gz
SRR15884422	SRP336949	PRJNA763023	SAMN21421119	yControl_71	yControl_71	yControl (Fudan cohort)	AMPLICON	METAGENOMIC	PCR	single	ILLUMINA	Illumina NovaSeq 6000	Normal youth group(Fudan cohort)	fastq	yControl_71.fastq.gz
SRR15884421	SRP336949	PRJNA763023	SAMN21421120	yControl_72	yControl_72	yControl (Fudan cohort)	AMPLICON	METAGENOMIC	PCR	single	ILLUMINA	Illumina NovaSeq 6000	Normal youth group(Fudan cohort)	fastq	yControl_72.fastq.gz
SRR15884420	SRP336949	PRJNA763023	SAMN21421121	yControl_73	yControl_73	yControl (Fudan cohort)	AMPLICON	METAGENOMIC	PCR	single	ILLUMINA	Illumina NovaSeq 6000	Normal youth group(Fudan cohort)	fastq	yControl_73.fastq.gz
SRR15884419	SRP336949	PRJNA763023	SAMN21421122	yControl_74	yControl_74	yControl (Fudan cohort)	AMPLICON	METAGENOMIC	PCR	single	ILLUMINA	Illumina NovaSeq 6000	Normal youth group(Fudan cohort)	fastq	yControl_74.fastq.gz
SRR15884418	SRP336949	PRJNA763023	SAMN21421123	yControl_75	yControl_75	yControl (Fudan cohort)	AMPLICON	METAGENOMIC	PCR	single	ILLUMINA	Illumina NovaSeq 6000	Normal youth group(Fudan cohort)	fastq	yControl_75.fastq.gz
SRR15884417	SRP336949	PRJNA763023	SAMN21421124	yControl_76	yControl_76	yControl (Fudan cohort)	AMPLICON	METAGENOMIC	PCR	single	ILLUMINA	Illumina NovaSeq 6000	Normal youth group(Fudan cohort)	fastq	yControl_76.fastq.gz
SRR15884416	SRP336949	PRJNA763023	SAMN21421125	yControl_77	yControl_77	yControl (Fudan cohort)	AMPLICON	METAGENOMIC	PCR	single	ILLUMINA	Illumina NovaSeq 6000	Normal youth group(Fudan cohort)	fastq	yControl_77.fastq.gz
SRR15884415	SRP336949	PRJNA763023	SAMN21421126	yControl_78	yControl_78	yControl (Fudan cohort)	AMPLICON	METAGENOMIC	PCR	single	ILLUMINA	Illumina NovaSeq 6000	Normal youth group(Fudan cohort)	fastq	yControl_78.fastq.gz
SRR15884413	SRP336949	PRJNA763023	SAMN21421127	yControl_79	yControl_79	yControl (Fudan cohort)	AMPLICON	METAGENOMIC	PCR	single	ILLUMINA	Illumina NovaSeq 6000	Normal youth group(Fudan cohort)	fastq	yControl_79.fastq.gz
SRR15884412	SRP336949	PRJNA763023	SAMN21421128	yControl_7	yControl_7	yControl (Fudan cohort)	AMPLICON	METAGENOMIC	PCR	single	ILLUMINA	Illumina NovaSeq 6000	Normal youth group(Fudan cohort)	fastq	yControl_7.fastq.gz
SRR15884411	SRP336949	PRJNA763023	SAMN21421129	yControl_80	yControl_80	yControl (Fudan cohort)	AMPLICON	METAGENOMIC	PCR	single	ILLUMINA	Illumina NovaSeq 6000	Normal youth group(Fudan cohort)	fastq	yControl_80.fastq.gz
SRR15884410	SRP336949	PRJNA763023	SAMN21421130	yControl_81	yControl_81	yControl (Fudan cohort)	AMPLICON	METAGENOMIC	PCR	single	ILLUMINA	Illumina NovaSeq 6000	Normal youth group(Fudan cohort)	fastq	yControl_81.fastq.gz
SRR15884409	SRP336949	PRJNA763023	SAMN21421131	yControl_82	yControl_82	yControl (Fudan cohort)	AMPLICON	METAGENOMIC	PCR	single	ILLUMINA	Illumina NovaSeq 6000	Normal youth group(Fudan cohort)	fastq	yControl_82.fastq.gz
SRR15884408	SRP336949	PRJNA763023	SAMN21421132	yControl_83	yControl_83	yControl (Fudan cohort)	AMPLICON	METAGENOMIC	PCR	single	ILLUMINA	Illumina NovaSeq 6000	Normal youth group(Fudan cohort)	fastq	yControl_83.fastq.gz
SRR15884407	SRP336949	PRJNA763023	SAMN21421133	yControl_84	yControl_84	yControl (Fudan cohort)	AMPLICON	METAGENOMIC	PCR	single	ILLUMINA	Illumina NovaSeq 6000	Normal youth group(Fudan cohort)	fastq	yControl_84.fastq.gz
SRR15884406	SRP336949	PRJNA763023	SAMN21421134	yControl_85	yControl_85	yControl (Fudan cohort)	AMPLICON	METAGENOMIC	PCR	single	ILLUMINA	Illumina NovaSeq 6000	Normal youth group(Fudan cohort)	fastq	yControl_85.fastq.gz
SRR15884405	SRP336949	PRJNA763023	SAMN21421135	yControl_86	yControl_86	yControl (Fudan cohort)	AMPLICON	METAGENOMIC	PCR	single	ILLUMINA	Illumina NovaSeq 6000	Normal youth group(Fudan cohort)	fastq	yControl_86.fastq.gz
SRR15884404	SRP336949	PRJNA763023	SAMN21421136	yControl_87	yControl_87	yControl (Fudan cohort)	AMPLICON	METAGENOMIC	PCR	single	ILLUMINA	Illumina NovaSeq 6000	Normal youth group(Fudan cohort)	fastq	yControl_87.fastq.gz
SRR15884402	SRP336949	PRJNA763023	SAMN21421137	yControl_88	yControl_88	yControl (Fudan cohort)	AMPLICON	METAGENOMIC	PCR	single	ILLUMINA	Illumina NovaSeq 6000	Normal youth group(Fudan cohort)	fastq	yControl_88.fastq.gz
SRR15884401	SRP336949	PRJNA763023	SAMN21421138	yControl_89	yControl_89	yControl (Fudan cohort)	AMPLICON	METAGENOMIC	PCR	single	ILLUMINA	Illumina NovaSeq 6000	Normal youth group(Fudan cohort)	fastq	yControl_89.fastq.gz
SRR15884400	SRP336949	PRJNA763023	SAMN21421139	yControl_8	yControl_8	yControl (Fudan cohort)	AMPLICON	METAGENOMIC	PCR	single	ILLUMINA	Illumina NovaSeq 6000	Normal youth group(Fudan cohort)	fastq	yControl_8.fastq.gz
SRR15884399	SRP336949	PRJNA763023	SAMN21421140	yControl_90	yControl_90	yControl (Fudan cohort)	AMPLICON	METAGENOMIC	PCR	single	ILLUMINA	Illumina NovaSeq 6000	Normal youth group(Fudan cohort)	fastq	yControl_90.fastq.gz
SRR15884398	SRP336949	PRJNA763023	SAMN21421141	yControl_91	yControl_91	yControl (Fudan cohort)	AMPLICON	METAGENOMIC	PCR	single	ILLUMINA	Illumina NovaSeq 6000	Normal youth group(Fudan cohort)	fastq	yControl_91.fastq.gz
SRR15884397	SRP336949	PRJNA763023	SAMN21421142	yControl_92	yControl_92	yControl (Fudan cohort)	AMPLICON	METAGENOMIC	PCR	single	ILLUMINA	Illumina NovaSeq 6000	Normal youth group(Fudan cohort)	fastq	yControl_92.fastq.gz
SRR15884396	SRP336949	PRJNA763023	SAMN21421143	yControl_93	yControl_93	yControl (Fudan cohort)	AMPLICON	METAGENOMIC	PCR	single	ILLUMINA	Illumina NovaSeq 6000	Normal youth group(Fudan cohort)	fastq	yControl_93.fastq.gz
SRR15884395	SRP336949	PRJNA763023	SAMN21421144	yControl_94	yControl_94	yControl (Fudan cohort)	AMPLICON	METAGENOMIC	PCR	single	ILLUMINA	Illumina NovaSeq 6000	Normal youth group(Fudan cohort)	fastq	yControl_94.fastq.gz
SRR15884394	SRP336949	PRJNA763023	SAMN21421145	yControl_95	yControl_95	yControl (Fudan cohort)	AMPLICON	METAGENOMIC	PCR	single	ILLUMINA	Illumina NovaSeq 6000	Normal youth group(Fudan cohort)	fastq	yControl_95.fastq.gz
SRR15884393	SRP336949	PRJNA763023	SAMN21421146	yControl_96	yControl_96	yControl (Fudan cohort)	AMPLICON	METAGENOMIC	PCR	single	ILLUMINA	Illumina NovaSeq 6000	Normal youth group(Fudan cohort)	fastq	yControl_96.fastq.gz
SRR15884391	SRP336949	PRJNA763023	SAMN21421147	yControl_97	yControl_97	yControl (Fudan cohort)	AMPLICON	METAGENOMIC	PCR	single	ILLUMINA	Illumina NovaSeq 6000	Normal youth group(Fudan cohort)	fastq	yControl_97.fastq.gz
SRR15884390	SRP336949	PRJNA763023	SAMN21421148	yControl_98	yControl_98	yControl (Fudan cohort)	AMPLICON	METAGENOMIC	PCR	single	ILLUMINA	Illumina NovaSeq 6000	Normal youth group(Fudan cohort)	fastq	yControl_98.fastq.gz
SRR15884389	SRP336949	PRJNA763023	SAMN21421149	yControl_99	yControl_99	yControl (Fudan cohort)	AMPLICON	METAGENOMIC	PCR	single	ILLUMINA	Illumina NovaSeq 6000	Normal youth group(Fudan cohort)	fastq	yControl_99.fastq.gz
SRR15884388	SRP336949	PRJNA763023	SAMN21421150	yControl_9	yControl_9	yControl (Fudan cohort)	AMPLICON	METAGENOMIC	PCR	single	ILLUMINA	Illumina NovaSeq 6000	Normal youth group(Fudan cohort)	fastq	yControl_9.fastq.gz
SRR15884387	SRP336949	PRJNA763023	SAMN21421151	Young_100	Young_100	yCRC (Fudan cohort)	AMPLICON	METAGENOMIC	PCR	single	ILLUMINA	Illumina NovaSeq 6000	Youth colorectal cancer group (Fudan cohort)	fastq	Young_100.fastq.gz
SRR15884386	SRP336949	PRJNA763023	SAMN21421152	Young_101	Young_101	yCRC (Fudan cohort)	AMPLICON	METAGENOMIC	PCR	single	ILLUMINA	Illumina NovaSeq 6000	Youth colorectal cancer group (Fudan cohort)	fastq	Young_101.fastq.gz
SRR15884385	SRP336949	PRJNA763023	SAMN21421153	Young_102	Young_102	yCRC (Fudan cohort)	AMPLICON	METAGENOMIC	PCR	single	ILLUMINA	Illumina NovaSeq 6000	Youth colorectal cancer group (Fudan cohort)	fastq	Young_102.fastq.gz
SRR15884384	SRP336949	PRJNA763023	SAMN21421154	Young_103	Young_103	yCRC (Fudan cohort)	AMPLICON	METAGENOMIC	PCR	single	ILLUMINA	Illumina NovaSeq 6000	Youth colorectal cancer group (Fudan cohort)	fastq	Young_103.fastq.gz
SRR15884383	SRP336949	PRJNA763023	SAMN21421155	Young_104	Young_104	yCRC (Fudan cohort)	AMPLICON	METAGENOMIC	PCR	single	ILLUMINA	Illumina NovaSeq 6000	Youth colorectal cancer group (Fudan cohort)	fastq	Young_104.fastq.gz
SRR15884382	SRP336949	PRJNA763023	SAMN21421156	Young_105	Young_105	yCRC (Fudan cohort)	AMPLICON	METAGENOMIC	PCR	single	ILLUMINA	Illumina NovaSeq 6000	Youth colorectal cancer group (Fudan cohort)	fastq	Young_105.fastq.gz
SRR15884380	SRP336949	PRJNA763023	SAMN21421157	Young_106	Young_106	yCRC (Fudan cohort)	AMPLICON	METAGENOMIC	PCR	single	ILLUMINA	Illumina NovaSeq 6000	Youth colorectal cancer group (Fudan cohort)	fastq	Young_106.fastq.gz
SRR15884379	SRP336949	PRJNA763023	SAMN21421158	Young_107	Young_107	yCRC (Fudan cohort)	AMPLICON	METAGENOMIC	PCR	single	ILLUMINA	Illumina NovaSeq 6000	Youth colorectal cancer group (Fudan cohort)	fastq	Young_107.fastq.gz
SRR15884378	SRP336949	PRJNA763023	SAMN21421159	Young_108	Young_108	yCRC (Fudan cohort)	AMPLICON	METAGENOMIC	PCR	single	ILLUMINA	Illumina NovaSeq 6000	Youth colorectal cancer group (Fudan cohort)	fastq	Young_108.fastq.gz
SRR15884377	SRP336949	PRJNA763023	SAMN21421160	Young_109	Young_109	yCRC (Fudan cohort)	AMPLICON	METAGENOMIC	PCR	single	ILLUMINA	Illumina NovaSeq 6000	Youth colorectal cancer group (Fudan cohort)	fastq	Young_109.fastq.gz
SRR15884376	SRP336949	PRJNA763023	SAMN21421161	Young_10	Young_10	yCRC (Fudan cohort)	AMPLICON	METAGENOMIC	PCR	single	ILLUMINA	Illumina NovaSeq 6000	Youth colorectal cancer group (Fudan cohort)	fastq	Young_10.fastq.gz
SRR15884375	SRP336949	PRJNA763023	SAMN21421162	Young_110	Young_110	yCRC (Fudan cohort)	AMPLICON	METAGENOMIC	PCR	single	ILLUMINA	Illumina NovaSeq 6000	Youth colorectal cancer group (Fudan cohort)	fastq	Young_110.fastq.gz
SRR15884374	SRP336949	PRJNA763023	SAMN21421163	Young_111	Young_111	yCRC (Fudan cohort)	AMPLICON	METAGENOMIC	PCR	single	ILLUMINA	Illumina NovaSeq 6000	Youth colorectal cancer group (Fudan cohort)	fastq	Young_111.fastq.gz
SRR15884373	SRP336949	PRJNA763023	SAMN21421164	Young_112	Young_112	yCRC (Fudan cohort)	AMPLICON	METAGENOMIC	PCR	single	ILLUMINA	Illumina NovaSeq 6000	Youth colorectal cancer group (Fudan cohort)	fastq	Young_112.fastq.gz
SRR15884372	SRP336949	PRJNA763023	SAMN21421165	Young_113	Young_113	yCRC (Fudan cohort)	AMPLICON	METAGENOMIC	PCR	single	ILLUMINA	Illumina NovaSeq 6000	Youth colorectal cancer group (Fudan cohort)	fastq	Young_113.fastq.gz
SRR15884371	SRP336949	PRJNA763023	SAMN21421166	Young_114	Young_114	yCRC (Fudan cohort)	AMPLICON	METAGENOMIC	PCR	single	ILLUMINA	Illumina NovaSeq 6000	Youth colorectal cancer group (Fudan cohort)	fastq	Young_114.fastq.gz
SRR15884368	SRP336949	PRJNA763023	SAMN21421167	Young_115	Young_115	yCRC (Fudan cohort)	AMPLICON	METAGENOMIC	PCR	single	ILLUMINA	Illumina NovaSeq 6000	Youth colorectal cancer group (Fudan cohort)	fastq	Young_115.fastq.gz
SRR15884367	SRP336949	PRJNA763023	SAMN21421168	Young_116	Young_116	yCRC (Fudan cohort)	AMPLICON	METAGENOMIC	PCR	single	ILLUMINA	Illumina NovaSeq 6000	Youth colorectal cancer group (Fudan cohort)	fastq	Young_116.fastq.gz
SRR15884366	SRP336949	PRJNA763023	SAMN21421169	Young_117	Young_117	yCRC (Fudan cohort)	AMPLICON	METAGENOMIC	PCR	single	ILLUMINA	Illumina NovaSeq 6000	Youth colorectal cancer group (Fudan cohort)	fastq	Young_117.fastq.gz
SRR15884365	SRP336949	PRJNA763023	SAMN21421170	Young_118	Young_118	yCRC (Fudan cohort)	AMPLICON	METAGENOMIC	PCR	single	ILLUMINA	Illumina NovaSeq 6000	Youth colorectal cancer group (Fudan cohort)	fastq	Young_118.fastq.gz
SRR15884364	SRP336949	PRJNA763023	SAMN21421171	Young_119	Young_119	yCRC (Fudan cohort)	AMPLICON	METAGENOMIC	PCR	single	ILLUMINA	Illumina NovaSeq 6000	Youth colorectal cancer group (Fudan cohort)	fastq	Young_119.fastq.gz
SRR15884363	SRP336949	PRJNA763023	SAMN21421172	Young_11	Young_11	yCRC (Fudan cohort)	AMPLICON	METAGENOMIC	PCR	single	ILLUMINA	Illumina NovaSeq 6000	Youth colorectal cancer group (Fudan cohort)	fastq	Young_11.fastq.gz
SRR15884362	SRP336949	PRJNA763023	SAMN21421173	Young_120	Young_120	yCRC (Fudan cohort)	AMPLICON	METAGENOMIC	PCR	single	ILLUMINA	Illumina NovaSeq 6000	Youth colorectal cancer group (Fudan cohort)	fastq	Young_120.fastq.gz
SRR15884361	SRP336949	PRJNA763023	SAMN21421174	Young_121	Young_121	yCRC (Fudan cohort)	AMPLICON	METAGENOMIC	PCR	single	ILLUMINA	Illumina NovaSeq 6000	Youth colorectal cancer group (Fudan cohort)	fastq	Young_121.fastq.gz
SRR15884360	SRP336949	PRJNA763023	SAMN21421175	Young_122	Young_122	yCRC (Fudan cohort)	AMPLICON	METAGENOMIC	PCR	single	ILLUMINA	Illumina NovaSeq 6000	Youth colorectal cancer group (Fudan cohort)	fastq	Young_122.fastq.gz
SRR15884359	SRP336949	PRJNA763023	SAMN21421176	Young_123	Young_123	yCRC (Fudan cohort)	AMPLICON	METAGENOMIC	PCR	single	ILLUMINA	Illumina NovaSeq 6000	Youth colorectal cancer group (Fudan cohort)	fastq	Young_123.fastq.gz
SRR15884357	SRP336949	PRJNA763023	SAMN21421177	Young_124	Young_124	yCRC (Fudan cohort)	AMPLICON	METAGENOMIC	PCR	single	ILLUMINA	Illumina NovaSeq 6000	Youth colorectal cancer group (Fudan cohort)	fastq	Young_124.fastq.gz
SRR15884356	SRP336949	PRJNA763023	SAMN21421178	Young_125	Young_125	yCRC (Fudan cohort)	AMPLICON	METAGENOMIC	PCR	single	ILLUMINA	Illumina NovaSeq 6000	Youth colorectal cancer group (Fudan cohort)	fastq	Young_125.fastq.gz
SRR15884355	SRP336949	PRJNA763023	SAMN21421179	Young_126	Young_126	yCRC (Fudan cohort)	AMPLICON	METAGENOMIC	PCR	single	ILLUMINA	Illumina NovaSeq 6000	Youth colorectal cancer group (Fudan cohort)	fastq	Young_126.fastq.gz
SRR15884354	SRP336949	PRJNA763023	SAMN21421180	Young_127	Young_127	yCRC (Fudan cohort)	AMPLICON	METAGENOMIC	PCR	single	ILLUMINA	Illumina NovaSeq 6000	Youth colorectal cancer group (Fudan cohort)	fastq	Young_127.fastq.gz
SRR15884353	SRP336949	PRJNA763023	SAMN21421181	Young_128	Young_128	yCRC (Fudan cohort)	AMPLICON	METAGENOMIC	PCR	single	ILLUMINA	Illumina NovaSeq 6000	Youth colorectal cancer group (Fudan cohort)	fastq	Young_128.fastq.gz
SRR15884352	SRP336949	PRJNA763023	SAMN21421182	Young_129	Young_129	yCRC (Fudan cohort)	AMPLICON	METAGENOMIC	PCR	single	ILLUMINA	Illumina NovaSeq 6000	Youth colorectal cancer group (Fudan cohort)	fastq	Young_129.fastq.gz
SRR15884351	SRP336949	PRJNA763023	SAMN21421183	Young_12	Young_12	yCRC (Fudan cohort)	AMPLICON	METAGENOMIC	PCR	single	ILLUMINA	Illumina NovaSeq 6000	Youth colorectal cancer group (Fudan cohort)	fastq	Young_12.fastq.gz
SRR15884350	SRP336949	PRJNA763023	SAMN21421184	Young_130	Young_130	yCRC (Fudan cohort)	AMPLICON	METAGENOMIC	PCR	single	ILLUMINA	Illumina NovaSeq 6000	Youth colorectal cancer group (Fudan cohort)	fastq	Young_130.fastq.gz
SRR15884349	SRP336949	PRJNA763023	SAMN21421185	Young_131	Young_131	yCRC (Fudan cohort)	AMPLICON	METAGENOMIC	PCR	single	ILLUMINA	Illumina NovaSeq 6000	Youth colorectal cancer group (Fudan cohort)	fastq	Young_131.fastq.gz
SRR15884348	SRP336949	PRJNA763023	SAMN21421186	Young_132	Young_132	yCRC (Fudan cohort)	AMPLICON	METAGENOMIC	PCR	single	ILLUMINA	Illumina NovaSeq 6000	Youth colorectal cancer group (Fudan cohort)	fastq	Young_132.fastq.gz
SRR15884346	SRP336949	PRJNA763023	SAMN21421187	Young_133	Young_133	yCRC (Fudan cohort)	AMPLICON	METAGENOMIC	PCR	single	ILLUMINA	Illumina NovaSeq 6000	Youth colorectal cancer group (Fudan cohort)	fastq	Young_133.fastq.gz
SRR15884345	SRP336949	PRJNA763023	SAMN21421188	Young_134	Young_134	yCRC (Fudan cohort)	AMPLICON	METAGENOMIC	PCR	single	ILLUMINA	Illumina NovaSeq 6000	Youth colorectal cancer group (Fudan cohort)	fastq	Young_134.fastq.gz
SRR15884344	SRP336949	PRJNA763023	SAMN21421189	Young_135	Young_135	yCRC (Fudan cohort)	AMPLICON	METAGENOMIC	PCR	single	ILLUMINA	Illumina NovaSeq 6000	Youth colorectal cancer group (Fudan cohort)	fastq	Young_135.fastq.gz
SRR15884343	SRP336949	PRJNA763023	SAMN21421190	Young_136	Young_136	yCRC (Fudan cohort)	AMPLICON	METAGENOMIC	PCR	single	ILLUMINA	Illumina NovaSeq 6000	Youth colorectal cancer group (Fudan cohort)	fastq	Young_136.fastq.gz
SRR15884342	SRP336949	PRJNA763023	SAMN21421191	Young_137	Young_137	yCRC (Fudan cohort)	AMPLICON	METAGENOMIC	PCR	single	ILLUMINA	Illumina NovaSeq 6000	Youth colorectal cancer group (Fudan cohort)	fastq	Young_137.fastq.gz
SRR15884341	SRP336949	PRJNA763023	SAMN21421192	Young_138	Young_138	yCRC (Fudan cohort)	AMPLICON	METAGENOMIC	PCR	single	ILLUMINA	Illumina NovaSeq 6000	Youth colorectal cancer group (Fudan cohort)	fastq	Young_138.fastq.gz
SRR15884340	SRP336949	PRJNA763023	SAMN21421193	Young_139	Young_139	yCRC (Fudan cohort)	AMPLICON	METAGENOMIC	PCR	single	ILLUMINA	Illumina NovaSeq 6000	Youth colorectal cancer group (Fudan cohort)	fastq	Young_139.fastq.gz
SRR15884339	SRP336949	PRJNA763023	SAMN21421194	Young_13	Young_13	yCRC (Fudan cohort)	AMPLICON	METAGENOMIC	PCR	single	ILLUMINA	Illumina NovaSeq 6000	Youth colorectal cancer group (Fudan cohort)	fastq	Young_13.fastq.gz
SRR15884338	SRP336949	PRJNA763023	SAMN21421195	Young_140	Young_140	yCRC (Fudan cohort)	AMPLICON	METAGENOMIC	PCR	single	ILLUMINA	Illumina NovaSeq 6000	Youth colorectal cancer group (Fudan cohort)	fastq	Young_140.fastq.gz
SRR15884337	SRP336949	PRJNA763023	SAMN21421196	Young_141	Young_141	yCRC (Fudan cohort)	AMPLICON	METAGENOMIC	PCR	single	ILLUMINA	Illumina NovaSeq 6000	Youth colorectal cancer group (Fudan cohort)	fastq	Young_141.fastq.gz
SRR15884335	SRP336949	PRJNA763023	SAMN21421197	Young_142	Young_142	yCRC (Fudan cohort)	AMPLICON	METAGENOMIC	PCR	single	ILLUMINA	Illumina NovaSeq 6000	Youth colorectal cancer group (Fudan cohort)	fastq	Young_142.fastq.gz
SRR15884334	SRP336949	PRJNA763023	SAMN21421198	Young_143	Young_143	yCRC (Fudan cohort)	AMPLICON	METAGENOMIC	PCR	single	ILLUMINA	Illumina NovaSeq 6000	Youth colorectal cancer group (Fudan cohort)	fastq	Young_143.fastq.gz
SRR15884333	SRP336949	PRJNA763023	SAMN21421199	Young_144	Young_144	yCRC (Fudan cohort)	AMPLICON	METAGENOMIC	PCR	single	ILLUMINA	Illumina NovaSeq 6000	Youth colorectal cancer group (Fudan cohort)	fastq	Young_144.fastq.gz
SRR15884332	SRP336949	PRJNA763023	SAMN21421200	Young_14	Young_14	yCRC (Fudan cohort)	AMPLICON	METAGENOMIC	PCR	single	ILLUMINA	Illumina NovaSeq 6000	Youth colorectal cancer group (Fudan cohort)	fastq	Young_14.fastq.gz
SRR15884331	SRP336949	PRJNA763023	SAMN21421201	Young_15	Young_15	yCRC (Fudan cohort)	AMPLICON	METAGENOMIC	PCR	single	ILLUMINA	Illumina NovaSeq 6000	Youth colorectal cancer group (Fudan cohort)	fastq	Young_15.fastq.gz
SRR15884330	SRP336949	PRJNA763023	SAMN21421202	Young_16	Young_16	yCRC (Fudan cohort)	AMPLICON	METAGENOMIC	PCR	single	ILLUMINA	Illumina NovaSeq 6000	Youth colorectal cancer group (Fudan cohort)	fastq	Young_16.fastq.gz
SRR15884329	SRP336949	PRJNA763023	SAMN21421203	Young_17	Young_17	yCRC (Fudan cohort)	AMPLICON	METAGENOMIC	PCR	single	ILLUMINA	Illumina NovaSeq 6000	Youth colorectal cancer group (Fudan cohort)	fastq	Young_17.fastq.gz
SRR15884328	SRP336949	PRJNA763023	SAMN21421204	Young_18	Young_18	yCRC (Fudan cohort)	AMPLICON	METAGENOMIC	PCR	single	ILLUMINA	Illumina NovaSeq 6000	Youth colorectal cancer group (Fudan cohort)	fastq	Young_18.fastq.gz
SRR15884327	SRP336949	PRJNA763023	SAMN21421205	Young_19	Young_19	yCRC (Fudan cohort)	AMPLICON	METAGENOMIC	PCR	single	ILLUMINA	Illumina NovaSeq 6000	Youth colorectal cancer group (Fudan cohort)	fastq	Young_19.fastq.gz
SRR15884326	SRP336949	PRJNA763023	SAMN21421206	Young_1	Young_1	yCRC (Fudan cohort)	AMPLICON	METAGENOMIC	PCR	single	ILLUMINA	Illumina NovaSeq 6000	Youth colorectal cancer group (Fudan cohort)	fastq	Young_1.fastq.gz
SRR15884324	SRP336949	PRJNA763023	SAMN21421207	Young_20	Young_20	yCRC (Fudan cohort)	AMPLICON	METAGENOMIC	PCR	single	ILLUMINA	Illumina NovaSeq 6000	Youth colorectal cancer group (Fudan cohort)	fastq	Young_20.fastq.gz
SRR15884323	SRP336949	PRJNA763023	SAMN21421208	Young_21	Young_21	yCRC (Fudan cohort)	AMPLICON	METAGENOMIC	PCR	single	ILLUMINA	Illumina NovaSeq 6000	Youth colorectal cancer group (Fudan cohort)	fastq	Young_21.fastq.gz
SRR15884322	SRP336949	PRJNA763023	SAMN21421209	Young_22	Young_22	yCRC (Fudan cohort)	AMPLICON	METAGENOMIC	PCR	single	ILLUMINA	Illumina NovaSeq 6000	Youth colorectal cancer group (Fudan cohort)	fastq	Young_22.fastq.gz
SRR15884321	SRP336949	PRJNA763023	SAMN21421210	Young_23	Young_23	yCRC (Fudan cohort)	AMPLICON	METAGENOMIC	PCR	single	ILLUMINA	Illumina NovaSeq 6000	Youth colorectal cancer group (Fudan cohort)	fastq	Young_23.fastq.gz
SRR15884320	SRP336949	PRJNA763023	SAMN21421211	Young_24	Young_24	yCRC (Fudan cohort)	AMPLICON	METAGENOMIC	PCR	single	ILLUMINA	Illumina NovaSeq 6000	Youth colorectal cancer group (Fudan cohort)	fastq	Young_24.fastq.gz
SRR15884319	SRP336949	PRJNA763023	SAMN21421212	Young_25	Young_25	yCRC (Fudan cohort)	AMPLICON	METAGENOMIC	PCR	single	ILLUMINA	Illumina NovaSeq 6000	Youth colorectal cancer group (Fudan cohort)	fastq	Young_25.fastq.gz
SRR15884318	SRP336949	PRJNA763023	SAMN21421213	Young_26	Young_26	yCRC (Fudan cohort)	AMPLICON	METAGENOMIC	PCR	single	ILLUMINA	Illumina NovaSeq 6000	Youth colorectal cancer group (Fudan cohort)	fastq	Young_26.fastq.gz
SRR15884317	SRP336949	PRJNA763023	SAMN21421214	Young_27	Young_27	yCRC (Fudan cohort)	AMPLICON	METAGENOMIC	PCR	single	ILLUMINA	Illumina NovaSeq 6000	Youth colorectal cancer group (Fudan cohort)	fastq	Young_27.fastq.gz
SRR15884316	SRP336949	PRJNA763023	SAMN21421215	Young_28	Young_28	yCRC (Fudan cohort)	AMPLICON	METAGENOMIC	PCR	single	ILLUMINA	Illumina NovaSeq 6000	Youth colorectal cancer group (Fudan cohort)	fastq	Young_28.fastq.gz
SRR15884315	SRP336949	PRJNA763023	SAMN21421216	Young_29	Young_29	yCRC (Fudan cohort)	AMPLICON	METAGENOMIC	PCR	single	ILLUMINA	Illumina NovaSeq 6000	Youth colorectal cancer group (Fudan cohort)	fastq	Young_29.fastq.gz
SRR15884313	SRP336949	PRJNA763023	SAMN21421217	Young_2	Young_2	yCRC (Fudan cohort)	AMPLICON	METAGENOMIC	PCR	single	ILLUMINA	Illumina NovaSeq 6000	Youth colorectal cancer group (Fudan cohort)	fastq	Young_2.fastq.gz
SRR15884312	SRP336949	PRJNA763023	SAMN21421218	Young_30	Young_30	yCRC (Fudan cohort)	AMPLICON	METAGENOMIC	PCR	single	ILLUMINA	Illumina NovaSeq 6000	Youth colorectal cancer group (Fudan cohort)	fastq	Young_30.fastq.gz
SRR15884311	SRP336949	PRJNA763023	SAMN21421219	Young_31	Young_31	yCRC (Fudan cohort)	AMPLICON	METAGENOMIC	PCR	single	ILLUMINA	Illumina NovaSeq 6000	Youth colorectal cancer group (Fudan cohort)	fastq	Young_31.fastq.gz
SRR15884310	SRP336949	PRJNA763023	SAMN21421220	Young_32	Young_32	yCRC (Fudan cohort)	AMPLICON	METAGENOMIC	PCR	single	ILLUMINA	Illumina NovaSeq 6000	Youth colorectal cancer group (Fudan cohort)	fastq	Young_32.fastq.gz
SRR15884309	SRP336949	PRJNA763023	SAMN21421221	Young_33	Young_33	yCRC (Fudan cohort)	AMPLICON	METAGENOMIC	PCR	single	ILLUMINA	Illumina NovaSeq 6000	Youth colorectal cancer group (Fudan cohort)	fastq	Young_33.fastq.gz
SRR15884308	SRP336949	PRJNA763023	SAMN21421222	Young_34	Young_34	yCRC (Fudan cohort)	AMPLICON	METAGENOMIC	PCR	single	ILLUMINA	Illumina NovaSeq 6000	Youth colorectal cancer group (Fudan cohort)	fastq	Young_34.fastq.gz
SRR15884307	SRP336949	PRJNA763023	SAMN21421223	Young_35	Young_35	yCRC (Fudan cohort)	AMPLICON	METAGENOMIC	PCR	single	ILLUMINA	Illumina NovaSeq 6000	Youth colorectal cancer group (Fudan cohort)	fastq	Young_35.fastq.gz
SRR15884306	SRP336949	PRJNA763023	SAMN21421224	Young_36	Young_36	yCRC (Fudan cohort)	AMPLICON	METAGENOMIC	PCR	single	ILLUMINA	Illumina NovaSeq 6000	Youth colorectal cancer group (Fudan cohort)	fastq	Young_36.fastq.gz
SRR15884305	SRP336949	PRJNA763023	SAMN21421225	Young_37	Young_37	yCRC (Fudan cohort)	AMPLICON	METAGENOMIC	PCR	single	ILLUMINA	Illumina NovaSeq 6000	Youth colorectal cancer group (Fudan cohort)	fastq	Young_37.fastq.gz
SRR15884304	SRP336949	PRJNA763023	SAMN21421226	Young_38	Young_38	yCRC (Fudan cohort)	AMPLICON	METAGENOMIC	PCR	single	ILLUMINA	Illumina NovaSeq 6000	Youth colorectal cancer group (Fudan cohort)	fastq	Young_38.fastq.gz
SRR15884302	SRP336949	PRJNA763023	SAMN21421227	Young_39	Young_39	yCRC (Fudan cohort)	AMPLICON	METAGENOMIC	PCR	single	ILLUMINA	Illumina NovaSeq 6000	Youth colorectal cancer group (Fudan cohort)	fastq	Young_39.fastq.gz
SRR15884301	SRP336949	PRJNA763023	SAMN21421228	Young_3	Young_3	yCRC (Fudan cohort)	AMPLICON	METAGENOMIC	PCR	single	ILLUMINA	Illumina NovaSeq 6000	Youth colorectal cancer group (Fudan cohort)	fastq	Young_3.fastq.gz
SRR15884300	SRP336949	PRJNA763023	SAMN21421229	Young_40	Young_40	yCRC (Fudan cohort)	AMPLICON	METAGENOMIC	PCR	single	ILLUMINA	Illumina NovaSeq 6000	Youth colorectal cancer group (Fudan cohort)	fastq	Young_40.fastq.gz
SRR15884299	SRP336949	PRJNA763023	SAMN21421230	Young_41	Young_41	yCRC (Fudan cohort)	AMPLICON	METAGENOMIC	PCR	single	ILLUMINA	Illumina NovaSeq 6000	Youth colorectal cancer group (Fudan cohort)	fastq	Young_41.fastq.gz
SRR15884298	SRP336949	PRJNA763023	SAMN21421231	Young_42	Young_42	yCRC (Fudan cohort)	AMPLICON	METAGENOMIC	PCR	single	ILLUMINA	Illumina NovaSeq 6000	Youth colorectal cancer group (Fudan cohort)	fastq	Young_42.fastq.gz
SRR15884297	SRP336949	PRJNA763023	SAMN21421232	Young_43	Young_43	yCRC (Fudan cohort)	AMPLICON	METAGENOMIC	PCR	single	ILLUMINA	Illumina NovaSeq 6000	Youth colorectal cancer group (Fudan cohort)	fastq	Young_43.fastq.gz
SRR15884296	SRP336949	PRJNA763023	SAMN21421233	Young_44	Young_44	yCRC (Fudan cohort)	AMPLICON	METAGENOMIC	PCR	single	ILLUMINA	Illumina NovaSeq 6000	Youth colorectal cancer group (Fudan cohort)	fastq	Young_44.fastq.gz
SRR15884295	SRP336949	PRJNA763023	SAMN21421234	Young_45	Young_45	yCRC (Fudan cohort)	AMPLICON	METAGENOMIC	PCR	single	ILLUMINA	Illumina NovaSeq 6000	Youth colorectal cancer group (Fudan cohort)	fastq	Young_45.fastq.gz
SRR15884294	SRP336949	PRJNA763023	SAMN21421235	Young_46	Young_46	yCRC (Fudan cohort)	AMPLICON	METAGENOMIC	PCR	single	ILLUMINA	Illumina NovaSeq 6000	Youth colorectal cancer group (Fudan cohort)	fastq	Young_46.fastq.gz
SRR15884293	SRP336949	PRJNA763023	SAMN21421236	Young_47	Young_47	yCRC (Fudan cohort)	AMPLICON	METAGENOMIC	PCR	single	ILLUMINA	Illumina NovaSeq 6000	Youth colorectal cancer group (Fudan cohort)	fastq	Young_47.fastq.gz
SRR15884291	SRP336949	PRJNA763023	SAMN21421237	Young_48	Young_48	yCRC (Fudan cohort)	AMPLICON	METAGENOMIC	PCR	single	ILLUMINA	Illumina NovaSeq 6000	Youth colorectal cancer group (Fudan cohort)	fastq	Young_48.fastq.gz
SRR15884290	SRP336949	PRJNA763023	SAMN21421238	Young_49	Young_49	yCRC (Fudan cohort)	AMPLICON	METAGENOMIC	PCR	single	ILLUMINA	Illumina NovaSeq 6000	Youth colorectal cancer group (Fudan cohort)	fastq	Young_49.fastq.gz
SRR15884289	SRP336949	PRJNA763023	SAMN21421239	Young_4	Young_4	yCRC (Fudan cohort)	AMPLICON	METAGENOMIC	PCR	single	ILLUMINA	Illumina NovaSeq 6000	Youth colorectal cancer group (Fudan cohort)	fastq	Young_4.fastq.gz
SRR15884288	SRP336949	PRJNA763023	SAMN21421240	Young_50	Young_50	yCRC (Fudan cohort)	AMPLICON	METAGENOMIC	PCR	single	ILLUMINA	Illumina NovaSeq 6000	Youth colorectal cancer group (Fudan cohort)	fastq	Young_50.fastq.gz
SRR15884287	SRP336949	PRJNA763023	SAMN21421241	Young_51	Young_51	yCRC (Fudan cohort)	AMPLICON	METAGENOMIC	PCR	single	ILLUMINA	Illumina NovaSeq 6000	Youth colorectal cancer group (Fudan cohort)	fastq	Young_51.fastq.gz
SRR15884286	SRP336949	PRJNA763023	SAMN21421242	Young_52	Young_52	yCRC (Fudan cohort)	AMPLICON	METAGENOMIC	PCR	single	ILLUMINA	Illumina NovaSeq 6000	Youth colorectal cancer group (Fudan cohort)	fastq	Young_52.fastq.gz
SRR15884285	SRP336949	PRJNA763023	SAMN21421243	Young_53	Young_53	yCRC (Fudan cohort)	AMPLICON	METAGENOMIC	PCR	single	ILLUMINA	Illumina NovaSeq 6000	Youth colorectal cancer group (Fudan cohort)	fastq	Young_53.fastq.gz
SRR15884284	SRP336949	PRJNA763023	SAMN21421244	Young_54	Young_54	yCRC (Fudan cohort)	AMPLICON	METAGENOMIC	PCR	single	ILLUMINA	Illumina NovaSeq 6000	Youth colorectal cancer group (Fudan cohort)	fastq	Young_54.fastq.gz
SRR15884283	SRP336949	PRJNA763023	SAMN21421245	Young_55	Young_55	yCRC (Fudan cohort)	AMPLICON	METAGENOMIC	PCR	single	ILLUMINA	Illumina NovaSeq 6000	Youth colorectal cancer group (Fudan cohort)	fastq	Young_55.fastq.gz
SRR15884282	SRP336949	PRJNA763023	SAMN21421246	Young_56	Young_56	yCRC (Fudan cohort)	AMPLICON	METAGENOMIC	PCR	single	ILLUMINA	Illumina NovaSeq 6000	Youth colorectal cancer group (Fudan cohort)	fastq	Young_56.fastq.gz
SRR15884280	SRP336949	PRJNA763023	SAMN21421247	Young_57	Young_57	yCRC (Fudan cohort)	AMPLICON	METAGENOMIC	PCR	single	ILLUMINA	Illumina NovaSeq 6000	Youth colorectal cancer group (Fudan cohort)	fastq	Young_57.fastq.gz
SRR15884279	SRP336949	PRJNA763023	SAMN21421248	Young_58	Young_58	yCRC (Fudan cohort)	AMPLICON	METAGENOMIC	PCR	single	ILLUMINA	Illumina NovaSeq 6000	Youth colorectal cancer group (Fudan cohort)	fastq	Young_58.fastq.gz
SRR15884278	SRP336949	PRJNA763023	SAMN21421249	Young_59	Young_59	yCRC (Fudan cohort)	AMPLICON	METAGENOMIC	PCR	single	ILLUMINA	Illumina NovaSeq 6000	Youth colorectal cancer group (Fudan cohort)	fastq	Young_59.fastq.gz
SRR15884277	SRP336949	PRJNA763023	SAMN21421250	Young_5	Young_5	yCRC (Fudan cohort)	AMPLICON	METAGENOMIC	PCR	single	ILLUMINA	Illumina NovaSeq 6000	Youth colorectal cancer group (Fudan cohort)	fastq	Young_5.fastq.gz
SRR15884276	SRP336949	PRJNA763023	SAMN21421251	Young_60	Young_60	yCRC (Fudan cohort)	AMPLICON	METAGENOMIC	PCR	single	ILLUMINA	Illumina NovaSeq 6000	Youth colorectal cancer group (Fudan cohort)	fastq	Young_60.fastq.gz
SRR15884275	SRP336949	PRJNA763023	SAMN21421252	Young_61	Young_61	yCRC (Fudan cohort)	AMPLICON	METAGENOMIC	PCR	single	ILLUMINA	Illumina NovaSeq 6000	Youth colorectal cancer group (Fudan cohort)	fastq	Young_61.fastq.gz
SRR15884274	SRP336949	PRJNA763023	SAMN21421253	Young_62	Young_62	yCRC (Fudan cohort)	AMPLICON	METAGENOMIC	PCR	single	ILLUMINA	Illumina NovaSeq 6000	Youth colorectal cancer group (Fudan cohort)	fastq	Young_62.fastq.gz
SRR15884273	SRP336949	PRJNA763023	SAMN21421254	Young_63	Young_63	yCRC (Fudan cohort)	AMPLICON	METAGENOMIC	PCR	single	ILLUMINA	Illumina NovaSeq 6000	Youth colorectal cancer group (Fudan cohort)	fastq	Young_63.fastq.gz
SRR15884272	SRP336949	PRJNA763023	SAMN21421255	Young_64	Young_64	yCRC (Fudan cohort)	AMPLICON	METAGENOMIC	PCR	single	ILLUMINA	Illumina NovaSeq 6000	Youth colorectal cancer group (Fudan cohort)	fastq	Young_64.fastq.gz
SRR15884271	SRP336949	PRJNA763023	SAMN21421256	Young_65	Young_65	yCRC (Fudan cohort)	AMPLICON	METAGENOMIC	PCR	single	ILLUMINA	Illumina NovaSeq 6000	Youth colorectal cancer group (Fudan cohort)	fastq	Young_65.fastq.gz
SRR15884269	SRP336949	PRJNA763023	SAMN21421257	Young_66	Young_66	yCRC (Fudan cohort)	AMPLICON	METAGENOMIC	PCR	single	ILLUMINA	Illumina NovaSeq 6000	Youth colorectal cancer group (Fudan cohort)	fastq	Young_66.fastq.gz
SRR15884268	SRP336949	PRJNA763023	SAMN21421258	Young_67	Young_67	yCRC (Fudan cohort)	AMPLICON	METAGENOMIC	PCR	single	ILLUMINA	Illumina NovaSeq 6000	Youth colorectal cancer group (Fudan cohort)	fastq	Young_67.fastq.gz
SRR15884267	SRP336949	PRJNA763023	SAMN21421259	Young_68	Young_68	yCRC (Fudan cohort)	AMPLICON	METAGENOMIC	PCR	single	ILLUMINA	Illumina NovaSeq 6000	Youth colorectal cancer group (Fudan cohort)	fastq	Young_68.fastq.gz
SRR15884266	SRP336949	PRJNA763023	SAMN21421260	Young_69	Young_69	yCRC (Fudan cohort)	AMPLICON	METAGENOMIC	PCR	single	ILLUMINA	Illumina NovaSeq 6000	Youth colorectal cancer group (Fudan cohort)	fastq	Young_69.fastq.gz
SRR15884265	SRP336949	PRJNA763023	SAMN21421261	Young_6	Young_6	yCRC (Fudan cohort)	AMPLICON	METAGENOMIC	PCR	single	ILLUMINA	Illumina NovaSeq 6000	Youth colorectal cancer group (Fudan cohort)	fastq	Young_6.fastq.gz
SRR15884264	SRP336949	PRJNA763023	SAMN21421262	Young_70	Young_70	yCRC (Fudan cohort)	AMPLICON	METAGENOMIC	PCR	single	ILLUMINA	Illumina NovaSeq 6000	Youth colorectal cancer group (Fudan cohort)	fastq	Young_70.fastq.gz
SRR15884263	SRP336949	PRJNA763023	SAMN21421263	Young_71	Young_71	yCRC (Fudan cohort)	AMPLICON	METAGENOMIC	PCR	single	ILLUMINA	Illumina NovaSeq 6000	Youth colorectal cancer group (Fudan cohort)	fastq	Young_71.fastq.gz
SRR15884262	SRP336949	PRJNA763023	SAMN21421264	Young_72	Young_72	yCRC (Fudan cohort)	AMPLICON	METAGENOMIC	PCR	single	ILLUMINA	Illumina NovaSeq 6000	Youth colorectal cancer group (Fudan cohort)	fastq	Young_72.fastq.gz
SRR15884261	SRP336949	PRJNA763023	SAMN21421265	Young_73	Young_73	yCRC (Fudan cohort)	AMPLICON	METAGENOMIC	PCR	single	ILLUMINA	Illumina NovaSeq 6000	Youth colorectal cancer group (Fudan cohort)	fastq	Young_73.fastq.gz
SRR15884260	SRP336949	PRJNA763023	SAMN21421266	Young_74	Young_74	yCRC (Fudan cohort)	AMPLICON	METAGENOMIC	PCR	single	ILLUMINA	Illumina NovaSeq 6000	Youth colorectal cancer group (Fudan cohort)	fastq	Young_74.fastq.gz
SRR15884257	SRP336949	PRJNA763023	SAMN21421267	Young_75	Young_75	yCRC (Fudan cohort)	AMPLICON	METAGENOMIC	PCR	single	ILLUMINA	Illumina NovaSeq 6000	Youth colorectal cancer group (Fudan cohort)	fastq	Young_75.fastq.gz
SRR15884256	SRP336949	PRJNA763023	SAMN21421268	Young_76	Young_76	yCRC (Fudan cohort)	AMPLICON	METAGENOMIC	PCR	single	ILLUMINA	Illumina NovaSeq 6000	Youth colorectal cancer group (Fudan cohort)	fastq	Young_76.fastq.gz
SRR15884255	SRP336949	PRJNA763023	SAMN21421269	Young_77	Young_77	yCRC (Fudan cohort)	AMPLICON	METAGENOMIC	PCR	single	ILLUMINA	Illumina NovaSeq 6000	Youth colorectal cancer group (Fudan cohort)	fastq	Young_77.fastq.gz
SRR15884254	SRP336949	PRJNA763023	SAMN21421270	Young_78	Young_78	yCRC (Fudan cohort)	AMPLICON	METAGENOMIC	PCR	single	ILLUMINA	Illumina NovaSeq 6000	Youth colorectal cancer group (Fudan cohort)	fastq	Young_78.fastq.gz
SRR15884253	SRP336949	PRJNA763023	SAMN21421271	Young_79	Young_79	yCRC (Fudan cohort)	AMPLICON	METAGENOMIC	PCR	single	ILLUMINA	Illumina NovaSeq 6000	Youth colorectal cancer group (Fudan cohort)	fastq	Young_79.fastq.gz
SRR15884252	SRP336949	PRJNA763023	SAMN21421272	Young_7	Young_7	yCRC (Fudan cohort)	AMPLICON	METAGENOMIC	PCR	single	ILLUMINA	Illumina NovaSeq 6000	Youth colorectal cancer group (Fudan cohort)	fastq	Young_7.fastq.gz
SRR15884251	SRP336949	PRJNA763023	SAMN21421273	Young_80	Young_80	yCRC (Fudan cohort)	AMPLICON	METAGENOMIC	PCR	single	ILLUMINA	Illumina NovaSeq 6000	Youth colorectal cancer group (Fudan cohort)	fastq	Young_80.fastq.gz
SRR15884250	SRP336949	PRJNA763023	SAMN21421274	Young_81	Young_81	yCRC (Fudan cohort)	AMPLICON	METAGENOMIC	PCR	single	ILLUMINA	Illumina NovaSeq 6000	Youth colorectal cancer group (Fudan cohort)	fastq	Young_81.fastq.gz
SRR15884249	SRP336949	PRJNA763023	SAMN21421275	Young_82	Young_82	yCRC (Fudan cohort)	AMPLICON	METAGENOMIC	PCR	single	ILLUMINA	Illumina NovaSeq 6000	Youth colorectal cancer group (Fudan cohort)	fastq	Young_82.fastq.gz
SRR15884248	SRP336949	PRJNA763023	SAMN21421276	Young_83	Young_83	yCRC (Fudan cohort)	AMPLICON	METAGENOMIC	PCR	single	ILLUMINA	Illumina NovaSeq 6000	Youth colorectal cancer group (Fudan cohort)	fastq	Young_83.fastq.gz
SRR15884246	SRP336949	PRJNA763023	SAMN21421277	Young_84	Young_84	yCRC (Fudan cohort)	AMPLICON	METAGENOMIC	PCR	single	ILLUMINA	Illumina NovaSeq 6000	Youth colorectal cancer group (Fudan cohort)	fastq	Young_84.fastq.gz
SRR15884245	SRP336949	PRJNA763023	SAMN21421278	Young_85	Young_85	yCRC (Fudan cohort)	AMPLICON	METAGENOMIC	PCR	single	ILLUMINA	Illumina NovaSeq 6000	Youth colorectal cancer group (Fudan cohort)	fastq	Young_85.fastq.gz
SRR15884244	SRP336949	PRJNA763023	SAMN21421279	Young_86	Young_86	yCRC (Fudan cohort)	AMPLICON	METAGENOMIC	PCR	single	ILLUMINA	Illumina NovaSeq 6000	Youth colorectal cancer group (Fudan cohort)	fastq	Young_86.fastq.gz
SRR15884243	SRP336949	PRJNA763023	SAMN21421280	Young_87	Young_87	yCRC (Fudan cohort)	AMPLICON	METAGENOMIC	PCR	single	ILLUMINA	Illumina NovaSeq 6000	Youth colorectal cancer group (Fudan cohort)	fastq	Young_87.fastq.gz
SRR15884242	SRP336949	PRJNA763023	SAMN21421281	Young_88	Young_88	yCRC (Fudan cohort)	AMPLICON	METAGENOMIC	PCR	single	ILLUMINA	Illumina NovaSeq 6000	Youth colorectal cancer group (Fudan cohort)	fastq	Young_88.fastq.gz
SRR15884241	SRP336949	PRJNA763023	SAMN21421282	Young_89	Young_89	yCRC (Fudan cohort)	AMPLICON	METAGENOMIC	PCR	single	ILLUMINA	Illumina NovaSeq 6000	Youth colorectal cancer group (Fudan cohort)	fastq	Young_89.fastq.gz
SRR15884240	SRP336949	PRJNA763023	SAMN21421283	Young_8	Young_8	yCRC (Fudan cohort)	AMPLICON	METAGENOMIC	PCR	single	ILLUMINA	Illumina NovaSeq 6000	Youth colorectal cancer group (Fudan cohort)	fastq	Young_8.fastq.gz
SRR15884239	SRP336949	PRJNA763023	SAMN21421284	Young_90	Young_90	yCRC (Fudan cohort)	AMPLICON	METAGENOMIC	PCR	single	ILLUMINA	Illumina NovaSeq 6000	Youth colorectal cancer group (Fudan cohort)	fastq	Young_90.fastq.gz
SRR15884238	SRP336949	PRJNA763023	SAMN21421285	Young_91	Young_91	yCRC (Fudan cohort)	AMPLICON	METAGENOMIC	PCR	single	ILLUMINA	Illumina NovaSeq 6000	Youth colorectal cancer group (Fudan cohort)	fastq	Young_91.fastq.gz
SRR15884237	SRP336949	PRJNA763023	SAMN21421286	Young_92	Young_92	yCRC (Fudan cohort)	AMPLICON	METAGENOMIC	PCR	single	ILLUMINA	Illumina NovaSeq 6000	Youth colorectal cancer group (Fudan cohort)	fastq	Young_92.fastq.gz
SRR15884235	SRP336949	PRJNA763023	SAMN21421287	Young_93	Young_93	yCRC (Fudan cohort)	AMPLICON	METAGENOMIC	PCR	single	ILLUMINA	Illumina NovaSeq 6000	Youth colorectal cancer group (Fudan cohort)	fastq	Young_93.fastq.gz
SRR15884234	SRP336949	PRJNA763023	SAMN21421288	Young_94	Young_94	yCRC (Fudan cohort)	AMPLICON	METAGENOMIC	PCR	single	ILLUMINA	Illumina NovaSeq 6000	Youth colorectal cancer group (Fudan cohort)	fastq	Young_94.fastq.gz
SRR15884233	SRP336949	PRJNA763023	SAMN21421289	Young_95	Young_95	yCRC (Fudan cohort)	AMPLICON	METAGENOMIC	PCR	single	ILLUMINA	Illumina NovaSeq 6000	Youth colorectal cancer group (Fudan cohort)	fastq	Young_95.fastq.gz
SRR15884232	SRP336949	PRJNA763023	SAMN21421290	Young_96	Young_96	yCRC (Fudan cohort)	AMPLICON	METAGENOMIC	PCR	single	ILLUMINA	Illumina NovaSeq 6000	Youth colorectal cancer group (Fudan cohort)	fastq	Young_96.fastq.gz
SRR15884231	SRP336949	PRJNA763023	SAMN21421291	Young_97	Young_97	yCRC (Fudan cohort)	AMPLICON	METAGENOMIC	PCR	single	ILLUMINA	Illumina NovaSeq 6000	Youth colorectal cancer group (Fudan cohort)	fastq	Young_97.fastq.gz
SRR15884230	SRP336949	PRJNA763023	SAMN21421292	Young_98	Young_98	yCRC (Fudan cohort)	AMPLICON	METAGENOMIC	PCR	single	ILLUMINA	Illumina NovaSeq 6000	Youth colorectal cancer group (Fudan cohort)	fastq	Young_98.fastq.gz
SRR15884229	SRP336949	PRJNA763023	SAMN21421293	Young_99	Young_99	yCRC (Fudan cohort)	AMPLICON	METAGENOMIC	PCR	single	ILLUMINA	Illumina NovaSeq 6000	Youth colorectal cancer group (Fudan cohort)	fastq	Young_99.fastq.gz
SRR15884228	SRP336949	PRJNA763023	SAMN21421294	Young_9	Young_9	yCRC (Fudan cohort)	AMPLICON	METAGENOMIC	PCR	single	ILLUMINA	Illumina NovaSeq 6000	Youth colorectal cancer group (Fudan cohort)	fastq	Young_9.fastq.gz
SRR15885347	SRP336949	PRJNA763023	SAMN21422859	oCRC_1	oCRC_1	oCRC (huadong cohort)	AMPLICON	METAGENOMIC	PCR	paired	ILLUMINA	Illumina NovaSeq 6000	Elderly colorectal cancer group(huadong cohort)	fastq	oCRC_1_R1.fastq.gz
SRR15885346	SRP336949	PRJNA763023	SAMN21422860	oCRC_10	oCRC_10	oCRC (huadong cohort)	AMPLICON	METAGENOMIC	PCR	paired	ILLUMINA	Illumina NovaSeq 6000	Elderly colorectal cancer group(huadong cohort)	fastq	oCRC_10_R1.fastq.gz
SRR15885121	SRP336949	PRJNA763023	SAMN21422861	oCRC_100	oCRC_100	oCRC (huadong cohort)	AMPLICON	METAGENOMIC	PCR	paired	ILLUMINA	Illumina NovaSeq 6000	Elderly colorectal cancer group(huadong cohort)	fastq	oCRC_100_R1.fastq.gz
SRR15885316	SRP336949	PRJNA763023	SAMN21422862	oCRC_101	oCRC_101	oCRC (huadong cohort)	AMPLICON	METAGENOMIC	PCR	paired	ILLUMINA	Illumina NovaSeq 6000	Elderly colorectal cancer group(huadong cohort)	fastq	oCRC_101_R1.fastq.gz
SRR15885263	SRP336949	PRJNA763023	SAMN21422863	oCRC_102	oCRC_102	oCRC (huadong cohort)	AMPLICON	METAGENOMIC	PCR	paired	ILLUMINA	Illumina NovaSeq 6000	Elderly colorectal cancer group(huadong cohort)	fastq	oCRC_102_R1.fastq.gz
SRR15885252	SRP336949	PRJNA763023	SAMN21422864	oCRC_103	oCRC_103	oCRC (huadong cohort)	AMPLICON	METAGENOMIC	PCR	paired	ILLUMINA	Illumina NovaSeq 6000	Elderly colorectal cancer group(huadong cohort)	fastq	oCRC_103_R1.fastq.gz
SRR15885223	SRP336949	PRJNA763023	SAMN21422865	oCRC_104	oCRC_104	oCRC (huadong cohort)	AMPLICON	METAGENOMIC	PCR	paired	ILLUMINA	Illumina NovaSeq 6000	Elderly colorectal cancer group(huadong cohort)	fastq	oCRC_104_R1.fastq.gz
SRR15885212	SRP336949	PRJNA763023	SAMN21422866	oCRC_105	oCRC_105	oCRC (huadong cohort)	AMPLICON	METAGENOMIC	PCR	paired	ILLUMINA	Illumina NovaSeq 6000	Elderly colorectal cancer group(huadong cohort)	fastq	oCRC_105_R1.fastq.gz
SRR15885201	SRP336949	PRJNA763023	SAMN21422867	oCRC_106	oCRC_106	oCRC (huadong cohort)	AMPLICON	METAGENOMIC	PCR	paired	ILLUMINA	Illumina NovaSeq 6000	Elderly colorectal cancer group(huadong cohort)	fastq	oCRC_106_R1.fastq.gz
SRR15885240	SRP336949	PRJNA763023	SAMN21422868	oCRC_107	oCRC_107	oCRC (huadong cohort)	AMPLICON	METAGENOMIC	PCR	paired	ILLUMINA	Illumina NovaSeq 6000	Elderly colorectal cancer group(huadong cohort)	fastq	oCRC_107_R1.fastq.gz
SRR15885345	SRP336949	PRJNA763023	SAMN21422869	oCRC_108	oCRC_108	oCRC (huadong cohort)	AMPLICON	METAGENOMIC	PCR	paired	ILLUMINA	Illumina NovaSeq 6000	Elderly colorectal cancer group(huadong cohort)	fastq	oCRC_108_R1.fastq.gz
SRR15885302	SRP336949	PRJNA763023	SAMN21422870	oCRC_109	oCRC_109	oCRC (huadong cohort)	AMPLICON	METAGENOMIC	PCR	paired	ILLUMINA	Illumina NovaSeq 6000	Elderly colorectal cancer group(huadong cohort)	fastq	oCRC_109_R1.fastq.gz
SRR15885291	SRP336949	PRJNA763023	SAMN21422871	oCRC_11	oCRC_11	oCRC (huadong cohort)	AMPLICON	METAGENOMIC	PCR	paired	ILLUMINA	Illumina NovaSeq 6000	Elderly colorectal cancer group(huadong cohort)	fastq	oCRC_11_R1.fastq.gz
SRR15885280	SRP336949	PRJNA763023	SAMN21422872	oCRC_110	oCRC_110	oCRC (huadong cohort)	AMPLICON	METAGENOMIC	PCR	paired	ILLUMINA	Illumina NovaSeq 6000	Elderly colorectal cancer group(huadong cohort)	fastq	oCRC_110_R1.fastq.gz
SRR15885187	SRP336949	PRJNA763023	SAMN21422873	oCRC_111	oCRC_111	oCRC (huadong cohort)	AMPLICON	METAGENOMIC	PCR	paired	ILLUMINA	Illumina NovaSeq 6000	Elderly colorectal cancer group(huadong cohort)	fastq	oCRC_111_R1.fastq.gz
SRR15885176	SRP336949	PRJNA763023	SAMN21422874	oCRC_112	oCRC_112	oCRC (huadong cohort)	AMPLICON	METAGENOMIC	PCR	paired	ILLUMINA	Illumina NovaSeq 6000	Elderly colorectal cancer group(huadong cohort)	fastq	oCRC_112_R1.fastq.gz
SRR15885165	SRP336949	PRJNA763023	SAMN21422875	oCRC_113	oCRC_113	oCRC (huadong cohort)	AMPLICON	METAGENOMIC	PCR	paired	ILLUMINA	Illumina NovaSeq 6000	Elderly colorectal cancer group(huadong cohort)	fastq	oCRC_113_R1.fastq.gz
SRR15885154	SRP336949	PRJNA763023	SAMN21422876	oCRC_114	oCRC_114	oCRC (huadong cohort)	AMPLICON	METAGENOMIC	PCR	paired	ILLUMINA	Illumina NovaSeq 6000	Elderly colorectal cancer group(huadong cohort)	fastq	oCRC_114_R1.fastq.gz
SRR15885143	SRP336949	PRJNA763023	SAMN21422877	oCRC_115	oCRC_115	oCRC (huadong cohort)	AMPLICON	METAGENOMIC	PCR	paired	ILLUMINA	Illumina NovaSeq 6000	Elderly colorectal cancer group(huadong cohort)	fastq	oCRC_115_R1.fastq.gz
SRR15885132	SRP336949	PRJNA763023	SAMN21422878	oCRC_116	oCRC_116	oCRC (huadong cohort)	AMPLICON	METAGENOMIC	PCR	paired	ILLUMINA	Illumina NovaSeq 6000	Elderly colorectal cancer group(huadong cohort)	fastq	oCRC_116_R1.fastq.gz
SRR15885120	SRP336949	PRJNA763023	SAMN21422879	oCRC_117	oCRC_117	oCRC (huadong cohort)	AMPLICON	METAGENOMIC	PCR	paired	ILLUMINA	Illumina NovaSeq 6000	Elderly colorectal cancer group(huadong cohort)	fastq	oCRC_117_R1.fastq.gz
SRR15885109	SRP336949	PRJNA763023	SAMN21422880	oCRC_118	oCRC_118	oCRC (huadong cohort)	AMPLICON	METAGENOMIC	PCR	paired	ILLUMINA	Illumina NovaSeq 6000	Elderly colorectal cancer group(huadong cohort)	fastq	oCRC_118_R1.fastq.gz
SRR15885408	SRP336949	PRJNA763023	SAMN21422881	oCRC_119	oCRC_119	oCRC (huadong cohort)	AMPLICON	METAGENOMIC	PCR	paired	ILLUMINA	Illumina NovaSeq 6000	Elderly colorectal cancer group(huadong cohort)	fastq	oCRC_119_R1.fastq.gz
SRR15885397	SRP336949	PRJNA763023	SAMN21422882	oCRC_12	oCRC_12	oCRC (huadong cohort)	AMPLICON	METAGENOMIC	PCR	paired	ILLUMINA	Illumina NovaSeq 6000	Elderly colorectal cancer group(huadong cohort)	fastq	oCRC_12_R1.fastq.gz
SRR15885386	SRP336949	PRJNA763023	SAMN21422883	oCRC_120	oCRC_120	oCRC (huadong cohort)	AMPLICON	METAGENOMIC	PCR	paired	ILLUMINA	Illumina NovaSeq 6000	Elderly colorectal cancer group(huadong cohort)	fastq	oCRC_120_R1.fastq.gz
SRR15885375	SRP336949	PRJNA763023	SAMN21422884	oCRC_121	oCRC_121	oCRC (huadong cohort)	AMPLICON	METAGENOMIC	PCR	paired	ILLUMINA	Illumina NovaSeq 6000	Elderly colorectal cancer group(huadong cohort)	fastq	oCRC_121_R1.fastq.gz
SRR15885364	SRP336949	PRJNA763023	SAMN21422885	oCRC_122	oCRC_122	oCRC (huadong cohort)	AMPLICON	METAGENOMIC	PCR	paired	ILLUMINA	Illumina NovaSeq 6000	Elderly colorectal cancer group(huadong cohort)	fastq	oCRC_122_R1.fastq.gz
SRR15885353	SRP336949	PRJNA763023	SAMN21422886	oCRC_123	oCRC_123	oCRC (huadong cohort)	AMPLICON	METAGENOMIC	PCR	paired	ILLUMINA	Illumina NovaSeq 6000	Elderly colorectal cancer group(huadong cohort)	fastq	oCRC_123_R1.fastq.gz
SRR15885338	SRP336949	PRJNA763023	SAMN21422887	oCRC_124	oCRC_124	oCRC (huadong cohort)	AMPLICON	METAGENOMIC	PCR	paired	ILLUMINA	Illumina NovaSeq 6000	Elderly colorectal cancer group(huadong cohort)	fastq	oCRC_124_R1.fastq.gz
SRR15885327	SRP336949	PRJNA763023	SAMN21422888	oCRC_125	oCRC_125	oCRC (huadong cohort)	AMPLICON	METAGENOMIC	PCR	paired	ILLUMINA	Illumina NovaSeq 6000	Elderly colorectal cancer group(huadong cohort)	fastq	oCRC_125_R1.fastq.gz
SRR15885315	SRP336949	PRJNA763023	SAMN21422889	oCRC_126	oCRC_126	oCRC (huadong cohort)	AMPLICON	METAGENOMIC	PCR	paired	ILLUMINA	Illumina NovaSeq 6000	Elderly colorectal cancer group(huadong cohort)	fastq	oCRC_126_R1.fastq.gz
SRR15885272	SRP336949	PRJNA763023	SAMN21422890	oCRC_127	oCRC_127	oCRC (huadong cohort)	AMPLICON	METAGENOMIC	PCR	paired	ILLUMINA	Illumina NovaSeq 6000	Elderly colorectal cancer group(huadong cohort)	fastq	oCRC_127_R1.fastq.gz
SRR15885271	SRP336949	PRJNA763023	SAMN21422891	oCRC_128	oCRC_128	oCRC (huadong cohort)	AMPLICON	METAGENOMIC	PCR	paired	ILLUMINA	Illumina NovaSeq 6000	Elderly colorectal cancer group(huadong cohort)	fastq	oCRC_128_R1.fastq.gz
SRR15885270	SRP336949	PRJNA763023	SAMN21422892	oCRC_129	oCRC_129	oCRC (huadong cohort)	AMPLICON	METAGENOMIC	PCR	paired	ILLUMINA	Illumina NovaSeq 6000	Elderly colorectal cancer group(huadong cohort)	fastq	oCRC_129_R1.fastq.gz
SRR15885269	SRP336949	PRJNA763023	SAMN21422893	oCRC_13	oCRC_13	oCRC (huadong cohort)	AMPLICON	METAGENOMIC	PCR	paired	ILLUMINA	Illumina NovaSeq 6000	Elderly colorectal cancer group(huadong cohort)	fastq	oCRC_13_R1.fastq.gz
SRR15885268	SRP336949	PRJNA763023	SAMN21422894	oCRC_130	oCRC_130	oCRC (huadong cohort)	AMPLICON	METAGENOMIC	PCR	paired	ILLUMINA	Illumina NovaSeq 6000	Elderly colorectal cancer group(huadong cohort)	fastq	oCRC_130_R1.fastq.gz
SRR15885267	SRP336949	PRJNA763023	SAMN21422895	oCRC_131	oCRC_131	oCRC (huadong cohort)	AMPLICON	METAGENOMIC	PCR	paired	ILLUMINA	Illumina NovaSeq 6000	Elderly colorectal cancer group(huadong cohort)	fastq	oCRC_131_R1.fastq.gz
SRR15885266	SRP336949	PRJNA763023	SAMN21422896	oCRC_132	oCRC_132	oCRC (huadong cohort)	AMPLICON	METAGENOMIC	PCR	paired	ILLUMINA	Illumina NovaSeq 6000	Elderly colorectal cancer group(huadong cohort)	fastq	oCRC_132_R1.fastq.gz
SRR15885265	SRP336949	PRJNA763023	SAMN21422897	oCRC_133	oCRC_133	oCRC (huadong cohort)	AMPLICON	METAGENOMIC	PCR	paired	ILLUMINA	Illumina NovaSeq 6000	Elderly colorectal cancer group(huadong cohort)	fastq	oCRC_133_R1.fastq.gz
SRR15885264	SRP336949	PRJNA763023	SAMN21422898	oCRC_134	oCRC_134	oCRC (huadong cohort)	AMPLICON	METAGENOMIC	PCR	paired	ILLUMINA	Illumina NovaSeq 6000	Elderly colorectal cancer group(huadong cohort)	fastq	oCRC_134_R1.fastq.gz
SRR15885262	SRP336949	PRJNA763023	SAMN21422899	oCRC_135	oCRC_135	oCRC (huadong cohort)	AMPLICON	METAGENOMIC	PCR	paired	ILLUMINA	Illumina NovaSeq 6000	Elderly colorectal cancer group(huadong cohort)	fastq	oCRC_135_R1.fastq.gz
SRR15885261	SRP336949	PRJNA763023	SAMN21422900	oCRC_136	oCRC_136	oCRC (huadong cohort)	AMPLICON	METAGENOMIC	PCR	paired	ILLUMINA	Illumina NovaSeq 6000	Elderly colorectal cancer group(huadong cohort)	fastq	oCRC_136_R1.fastq.gz
SRR15885260	SRP336949	PRJNA763023	SAMN21422901	oCRC_137	oCRC_137	oCRC (huadong cohort)	AMPLICON	METAGENOMIC	PCR	paired	ILLUMINA	Illumina NovaSeq 6000	Elderly colorectal cancer group(huadong cohort)	fastq	oCRC_137_R1.fastq.gz
SRR15885259	SRP336949	PRJNA763023	SAMN21422902	oCRC_138	oCRC_138	oCRC (huadong cohort)	AMPLICON	METAGENOMIC	PCR	paired	ILLUMINA	Illumina NovaSeq 6000	Elderly colorectal cancer group(huadong cohort)	fastq	oCRC_138_R1.fastq.gz
SRR15885258	SRP336949	PRJNA763023	SAMN21422903	oCRC_139	oCRC_139	oCRC (huadong cohort)	AMPLICON	METAGENOMIC	PCR	paired	ILLUMINA	Illumina NovaSeq 6000	Elderly colorectal cancer group(huadong cohort)	fastq	oCRC_139_R1.fastq.gz
SRR15885257	SRP336949	PRJNA763023	SAMN21422904	oCRC_14	oCRC_14	oCRC (huadong cohort)	AMPLICON	METAGENOMIC	PCR	paired	ILLUMINA	Illumina NovaSeq 6000	Elderly colorectal cancer group(huadong cohort)	fastq	oCRC_14_R1.fastq.gz
SRR15885256	SRP336949	PRJNA763023	SAMN21422905	oCRC_140	oCRC_140	oCRC (huadong cohort)	AMPLICON	METAGENOMIC	PCR	paired	ILLUMINA	Illumina NovaSeq 6000	Elderly colorectal cancer group(huadong cohort)	fastq	oCRC_140_R1.fastq.gz
SRR15885255	SRP336949	PRJNA763023	SAMN21422906	oCRC_141	oCRC_141	oCRC (huadong cohort)	AMPLICON	METAGENOMIC	PCR	paired	ILLUMINA	Illumina NovaSeq 6000	Elderly colorectal cancer group(huadong cohort)	fastq	oCRC_141_R1.fastq.gz
SRR15885254	SRP336949	PRJNA763023	SAMN21422907	oCRC_142	oCRC_142	oCRC (huadong cohort)	AMPLICON	METAGENOMIC	PCR	paired	ILLUMINA	Illumina NovaSeq 6000	Elderly colorectal cancer group(huadong cohort)	fastq	oCRC_142_R1.fastq.gz
SRR15885253	SRP336949	PRJNA763023	SAMN21422908	oCRC_143	oCRC_143	oCRC (huadong cohort)	AMPLICON	METAGENOMIC	PCR	paired	ILLUMINA	Illumina NovaSeq 6000	Elderly colorectal cancer group(huadong cohort)	fastq	oCRC_143_R1.fastq.gz
SRR15885251	SRP336949	PRJNA763023	SAMN21422909	oCRC_144	oCRC_144	oCRC (huadong cohort)	AMPLICON	METAGENOMIC	PCR	paired	ILLUMINA	Illumina NovaSeq 6000	Elderly colorectal cancer group(huadong cohort)	fastq	oCRC_144_R1.fastq.gz
SRR15885250	SRP336949	PRJNA763023	SAMN21422910	oCRC_145	oCRC_145	oCRC (huadong cohort)	AMPLICON	METAGENOMIC	PCR	paired	ILLUMINA	Illumina NovaSeq 6000	Elderly colorectal cancer group(huadong cohort)	fastq	oCRC_145_R1.fastq.gz
SRR15885249	SRP336949	PRJNA763023	SAMN21422911	oCRC_146	oCRC_146	oCRC (huadong cohort)	AMPLICON	METAGENOMIC	PCR	paired	ILLUMINA	Illumina NovaSeq 6000	Elderly colorectal cancer group(huadong cohort)	fastq	oCRC_146_R1.fastq.gz
SRR15885248	SRP336949	PRJNA763023	SAMN21422912	oCRC_15	oCRC_15	oCRC (huadong cohort)	AMPLICON	METAGENOMIC	PCR	paired	ILLUMINA	Illumina NovaSeq 6000	Elderly colorectal cancer group(huadong cohort)	fastq	oCRC_15_R1.fastq.gz
SRR15885229	SRP336949	PRJNA763023	SAMN21422913	oCRC_16	oCRC_16	oCRC (huadong cohort)	AMPLICON	METAGENOMIC	PCR	paired	ILLUMINA	Illumina NovaSeq 6000	Elderly colorectal cancer group(huadong cohort)	fastq	oCRC_16_R1.fastq.gz
SRR15885228	SRP336949	PRJNA763023	SAMN21422914	oCRC_17	oCRC_17	oCRC (huadong cohort)	AMPLICON	METAGENOMIC	PCR	paired	ILLUMINA	Illumina NovaSeq 6000	Elderly colorectal cancer group(huadong cohort)	fastq	oCRC_17_R1.fastq.gz
SRR15885227	SRP336949	PRJNA763023	SAMN21422915	oCRC_18	oCRC_18	oCRC (huadong cohort)	AMPLICON	METAGENOMIC	PCR	paired	ILLUMINA	Illumina NovaSeq 6000	Elderly colorectal cancer group(huadong cohort)	fastq	oCRC_18_R1.fastq.gz
SRR15885226	SRP336949	PRJNA763023	SAMN21422916	oCRC_19	oCRC_19	oCRC (huadong cohort)	AMPLICON	METAGENOMIC	PCR	paired	ILLUMINA	Illumina NovaSeq 6000	Elderly colorectal cancer group(huadong cohort)	fastq	oCRC_19_R1.fastq.gz
SRR15885225	SRP336949	PRJNA763023	SAMN21422917	oCRC_2	oCRC_2	oCRC (huadong cohort)	AMPLICON	METAGENOMIC	PCR	paired	ILLUMINA	Illumina NovaSeq 6000	Elderly colorectal cancer group(huadong cohort)	fastq	oCRC_2_R1.fastq.gz
SRR15885224	SRP336949	PRJNA763023	SAMN21422918	oCRC_20	oCRC_20	oCRC (huadong cohort)	AMPLICON	METAGENOMIC	PCR	paired	ILLUMINA	Illumina NovaSeq 6000	Elderly colorectal cancer group(huadong cohort)	fastq	oCRC_20_R1.fastq.gz
SRR15885222	SRP336949	PRJNA763023	SAMN21422919	oCRC_21	oCRC_21	oCRC (huadong cohort)	AMPLICON	METAGENOMIC	PCR	paired	ILLUMINA	Illumina NovaSeq 6000	Elderly colorectal cancer group(huadong cohort)	fastq	oCRC_21_R1.fastq.gz
SRR15885221	SRP336949	PRJNA763023	SAMN21422920	oCRC_22	oCRC_22	oCRC (huadong cohort)	AMPLICON	METAGENOMIC	PCR	paired	ILLUMINA	Illumina NovaSeq 6000	Elderly colorectal cancer group(huadong cohort)	fastq	oCRC_22_R1.fastq.gz
SRR15885220	SRP336949	PRJNA763023	SAMN21422921	oCRC_23	oCRC_23	oCRC (huadong cohort)	AMPLICON	METAGENOMIC	PCR	paired	ILLUMINA	Illumina NovaSeq 6000	Elderly colorectal cancer group(huadong cohort)	fastq	oCRC_23_R1.fastq.gz
SRR15885219	SRP336949	PRJNA763023	SAMN21422922	oCRC_24	oCRC_24	oCRC (huadong cohort)	AMPLICON	METAGENOMIC	PCR	paired	ILLUMINA	Illumina NovaSeq 6000	Elderly colorectal cancer group(huadong cohort)	fastq	oCRC_24_R1.fastq.gz
SRR15885218	SRP336949	PRJNA763023	SAMN21422923	oCRC_25	oCRC_25	oCRC (huadong cohort)	AMPLICON	METAGENOMIC	PCR	paired	ILLUMINA	Illumina NovaSeq 6000	Elderly colorectal cancer group(huadong cohort)	fastq	oCRC_25_R1.fastq.gz
SRR15885217	SRP336949	PRJNA763023	SAMN21422924	oCRC_26	oCRC_26	oCRC (huadong cohort)	AMPLICON	METAGENOMIC	PCR	paired	ILLUMINA	Illumina NovaSeq 6000	Elderly colorectal cancer group(huadong cohort)	fastq	oCRC_26_R1.fastq.gz
SRR15885216	SRP336949	PRJNA763023	SAMN21422925	oCRC_27	oCRC_27	oCRC (huadong cohort)	AMPLICON	METAGENOMIC	PCR	paired	ILLUMINA	Illumina NovaSeq 6000	Elderly colorectal cancer group(huadong cohort)	fastq	oCRC_27_R1.fastq.gz
SRR15885215	SRP336949	PRJNA763023	SAMN21422926	oCRC_28	oCRC_28	oCRC (huadong cohort)	AMPLICON	METAGENOMIC	PCR	paired	ILLUMINA	Illumina NovaSeq 6000	Elderly colorectal cancer group(huadong cohort)	fastq	oCRC_28_R1.fastq.gz
SRR15885214	SRP336949	PRJNA763023	SAMN21422927	oCRC_29	oCRC_29	oCRC (huadong cohort)	AMPLICON	METAGENOMIC	PCR	paired	ILLUMINA	Illumina NovaSeq 6000	Elderly colorectal cancer group(huadong cohort)	fastq	oCRC_29_R1.fastq.gz
SRR15885213	SRP336949	PRJNA763023	SAMN21422928	oCRC_3	oCRC_3	oCRC (huadong cohort)	AMPLICON	METAGENOMIC	PCR	paired	ILLUMINA	Illumina NovaSeq 6000	Elderly colorectal cancer group(huadong cohort)	fastq	oCRC_3_R1.fastq.gz
SRR15885211	SRP336949	PRJNA763023	SAMN21422929	oCRC_30	oCRC_30	oCRC (huadong cohort)	AMPLICON	METAGENOMIC	PCR	paired	ILLUMINA	Illumina NovaSeq 6000	Elderly colorectal cancer group(huadong cohort)	fastq	oCRC_30_R1.fastq.gz
SRR15885210	SRP336949	PRJNA763023	SAMN21422930	oCRC_31	oCRC_31	oCRC (huadong cohort)	AMPLICON	METAGENOMIC	PCR	paired	ILLUMINA	Illumina NovaSeq 6000	Elderly colorectal cancer group(huadong cohort)	fastq	oCRC_31_R1.fastq.gz
SRR15885209	SRP336949	PRJNA763023	SAMN21422931	oCRC_32	oCRC_32	oCRC (huadong cohort)	AMPLICON	METAGENOMIC	PCR	paired	ILLUMINA	Illumina NovaSeq 6000	Elderly colorectal cancer group(huadong cohort)	fastq	oCRC_32_R1.fastq.gz
SRR15885208	SRP336949	PRJNA763023	SAMN21422932	oCRC_33	oCRC_33	oCRC (huadong cohort)	AMPLICON	METAGENOMIC	PCR	paired	ILLUMINA	Illumina NovaSeq 6000	Elderly colorectal cancer group(huadong cohort)	fastq	oCRC_33_R1.fastq.gz
SRR15885207	SRP336949	PRJNA763023	SAMN21422933	oCRC_34	oCRC_34	oCRC (huadong cohort)	AMPLICON	METAGENOMIC	PCR	paired	ILLUMINA	Illumina NovaSeq 6000	Elderly colorectal cancer group(huadong cohort)	fastq	oCRC_34_R1.fastq.gz
SRR15885206	SRP336949	PRJNA763023	SAMN21422934	oCRC_35	oCRC_35	oCRC (huadong cohort)	AMPLICON	METAGENOMIC	PCR	paired	ILLUMINA	Illumina NovaSeq 6000	Elderly colorectal cancer group(huadong cohort)	fastq	oCRC_35_R1.fastq.gz
SRR15885205	SRP336949	PRJNA763023	SAMN21422935	oCRC_36	oCRC_36	oCRC (huadong cohort)	AMPLICON	METAGENOMIC	PCR	paired	ILLUMINA	Illumina NovaSeq 6000	Elderly colorectal cancer group(huadong cohort)	fastq	oCRC_36_R1.fastq.gz
SRR15885204	SRP336949	PRJNA763023	SAMN21422936	oCRC_37	oCRC_37	oCRC (huadong cohort)	AMPLICON	METAGENOMIC	PCR	paired	ILLUMINA	Illumina NovaSeq 6000	Elderly colorectal cancer group(huadong cohort)	fastq	oCRC_37_R1.fastq.gz
SRR15885203	SRP336949	PRJNA763023	SAMN21422937	oCRC_38	oCRC_38	oCRC (huadong cohort)	AMPLICON	METAGENOMIC	PCR	paired	ILLUMINA	Illumina NovaSeq 6000	Elderly colorectal cancer group(huadong cohort)	fastq	oCRC_38_R1.fastq.gz
SRR15885202	SRP336949	PRJNA763023	SAMN21422938	oCRC_39	oCRC_39	oCRC (huadong cohort)	AMPLICON	METAGENOMIC	PCR	paired	ILLUMINA	Illumina NovaSeq 6000	Elderly colorectal cancer group(huadong cohort)	fastq	oCRC_39_R1.fastq.gz
SRR15885200	SRP336949	PRJNA763023	SAMN21422939	oCRC_4	oCRC_4	oCRC (huadong cohort)	AMPLICON	METAGENOMIC	PCR	paired	ILLUMINA	Illumina NovaSeq 6000	Elderly colorectal cancer group(huadong cohort)	fastq	oCRC_4_R1.fastq.gz
SRR15885199	SRP336949	PRJNA763023	SAMN21422940	oCRC_40	oCRC_40	oCRC (huadong cohort)	AMPLICON	METAGENOMIC	PCR	paired	ILLUMINA	Illumina NovaSeq 6000	Elderly colorectal cancer group(huadong cohort)	fastq	oCRC_40_R1.fastq.gz
SRR15885198	SRP336949	PRJNA763023	SAMN21422941	oCRC_41	oCRC_41	oCRC (huadong cohort)	AMPLICON	METAGENOMIC	PCR	paired	ILLUMINA	Illumina NovaSeq 6000	Elderly colorectal cancer group(huadong cohort)	fastq	oCRC_41_R1.fastq.gz
SRR15885247	SRP336949	PRJNA763023	SAMN21422942	oCRC_42	oCRC_42	oCRC (huadong cohort)	AMPLICON	METAGENOMIC	PCR	paired	ILLUMINA	Illumina NovaSeq 6000	Elderly colorectal cancer group(huadong cohort)	fastq	oCRC_42_R1.fastq.gz
SRR15885246	SRP336949	PRJNA763023	SAMN21422943	oCRC_43	oCRC_43	oCRC (huadong cohort)	AMPLICON	METAGENOMIC	PCR	paired	ILLUMINA	Illumina NovaSeq 6000	Elderly colorectal cancer group(huadong cohort)	fastq	oCRC_43_R1.fastq.gz
SRR15885245	SRP336949	PRJNA763023	SAMN21422944	oCRC_44	oCRC_44	oCRC (huadong cohort)	AMPLICON	METAGENOMIC	PCR	paired	ILLUMINA	Illumina NovaSeq 6000	Elderly colorectal cancer group(huadong cohort)	fastq	oCRC_44_R1.fastq.gz
SRR15885244	SRP336949	PRJNA763023	SAMN21422945	oCRC_45	oCRC_45	oCRC (huadong cohort)	AMPLICON	METAGENOMIC	PCR	paired	ILLUMINA	Illumina NovaSeq 6000	Elderly colorectal cancer group(huadong cohort)	fastq	oCRC_45_R1.fastq.gz
SRR15885243	SRP336949	PRJNA763023	SAMN21422946	oCRC_46	oCRC_46	oCRC (huadong cohort)	AMPLICON	METAGENOMIC	PCR	paired	ILLUMINA	Illumina NovaSeq 6000	Elderly colorectal cancer group(huadong cohort)	fastq	oCRC_46_R1.fastq.gz
SRR15885242	SRP336949	PRJNA763023	SAMN21422947	oCRC_47	oCRC_47	oCRC (huadong cohort)	AMPLICON	METAGENOMIC	PCR	paired	ILLUMINA	Illumina NovaSeq 6000	Elderly colorectal cancer group(huadong cohort)	fastq	oCRC_47_R1.fastq.gz
SRR15885241	SRP336949	PRJNA763023	SAMN21422948	oCRC_48	oCRC_48	oCRC (huadong cohort)	AMPLICON	METAGENOMIC	PCR	paired	ILLUMINA	Illumina NovaSeq 6000	Elderly colorectal cancer group(huadong cohort)	fastq	oCRC_48_R1.fastq.gz
SRR15885239	SRP336949	PRJNA763023	SAMN21422949	oCRC_49	oCRC_49	oCRC (huadong cohort)	AMPLICON	METAGENOMIC	PCR	paired	ILLUMINA	Illumina NovaSeq 6000	Elderly colorectal cancer group(huadong cohort)	fastq	oCRC_49_R1.fastq.gz
SRR15885238	SRP336949	PRJNA763023	SAMN21422950	oCRC_5	oCRC_5	oCRC (huadong cohort)	AMPLICON	METAGENOMIC	PCR	paired	ILLUMINA	Illumina NovaSeq 6000	Elderly colorectal cancer group(huadong cohort)	fastq	oCRC_5_R1.fastq.gz
SRR15885237	SRP336949	PRJNA763023	SAMN21422951	oCRC_50	oCRC_50	oCRC (huadong cohort)	AMPLICON	METAGENOMIC	PCR	paired	ILLUMINA	Illumina NovaSeq 6000	Elderly colorectal cancer group(huadong cohort)	fastq	oCRC_50_R1.fastq.gz
SRR15885236	SRP336949	PRJNA763023	SAMN21422952	oCRC_51	oCRC_51	oCRC (huadong cohort)	AMPLICON	METAGENOMIC	PCR	paired	ILLUMINA	Illumina NovaSeq 6000	Elderly colorectal cancer group(huadong cohort)	fastq	oCRC_51_R1.fastq.gz
SRR15885235	SRP336949	PRJNA763023	SAMN21422953	oCRC_52	oCRC_52	oCRC (huadong cohort)	AMPLICON	METAGENOMIC	PCR	paired	ILLUMINA	Illumina NovaSeq 6000	Elderly colorectal cancer group(huadong cohort)	fastq	oCRC_52_R1.fastq.gz
SRR15885234	SRP336949	PRJNA763023	SAMN21422954	oCRC_53	oCRC_53	oCRC (huadong cohort)	AMPLICON	METAGENOMIC	PCR	paired	ILLUMINA	Illumina NovaSeq 6000	Elderly colorectal cancer group(huadong cohort)	fastq	oCRC_53_R1.fastq.gz
SRR15885233	SRP336949	PRJNA763023	SAMN21422955	oCRC_54	oCRC_54	oCRC (huadong cohort)	AMPLICON	METAGENOMIC	PCR	paired	ILLUMINA	Illumina NovaSeq 6000	Elderly colorectal cancer group(huadong cohort)	fastq	oCRC_54_R1.fastq.gz
SRR15885232	SRP336949	PRJNA763023	SAMN21422956	oCRC_55	oCRC_55	oCRC (huadong cohort)	AMPLICON	METAGENOMIC	PCR	paired	ILLUMINA	Illumina NovaSeq 6000	Elderly colorectal cancer group(huadong cohort)	fastq	oCRC_55_R1.fastq.gz
SRR15885231	SRP336949	PRJNA763023	SAMN21422957	oCRC_56	oCRC_56	oCRC (huadong cohort)	AMPLICON	METAGENOMIC	PCR	paired	ILLUMINA	Illumina NovaSeq 6000	Elderly colorectal cancer group(huadong cohort)	fastq	oCRC_56_R1.fastq.gz
SRR15885230	SRP336949	PRJNA763023	SAMN21422958	oCRC_57	oCRC_57	oCRC (huadong cohort)	AMPLICON	METAGENOMIC	PCR	paired	ILLUMINA	Illumina NovaSeq 6000	Elderly colorectal cancer group(huadong cohort)	fastq	oCRC_57_R1.fastq.gz
SRR15885344	SRP336949	PRJNA763023	SAMN21422959	oCRC_58	oCRC_58	oCRC (huadong cohort)	AMPLICON	METAGENOMIC	PCR	paired	ILLUMINA	Illumina NovaSeq 6000	Elderly colorectal cancer group(huadong cohort)	fastq	oCRC_58_R1.fastq.gz
SRR15885311	SRP336949	PRJNA763023	SAMN21422960	oCRC_59	oCRC_59	oCRC (huadong cohort)	AMPLICON	METAGENOMIC	PCR	paired	ILLUMINA	Illumina NovaSeq 6000	Elderly colorectal cancer group(huadong cohort)	fastq	oCRC_59_R1.fastq.gz
SRR15885310	SRP336949	PRJNA763023	SAMN21422961	oCRC_6	oCRC_6	oCRC (huadong cohort)	AMPLICON	METAGENOMIC	PCR	paired	ILLUMINA	Illumina NovaSeq 6000	Elderly colorectal cancer group(huadong cohort)	fastq	oCRC_6_R1.fastq.gz
SRR15885309	SRP336949	PRJNA763023	SAMN21422962	oCRC_60	oCRC_60	oCRC (huadong cohort)	AMPLICON	METAGENOMIC	PCR	paired	ILLUMINA	Illumina NovaSeq 6000	Elderly colorectal cancer group(huadong cohort)	fastq	oCRC_60_R1.fastq.gz
SRR15885308	SRP336949	PRJNA763023	SAMN21422963	oCRC_61	oCRC_61	oCRC (huadong cohort)	AMPLICON	METAGENOMIC	PCR	paired	ILLUMINA	Illumina NovaSeq 6000	Elderly colorectal cancer group(huadong cohort)	fastq	oCRC_61_R1.fastq.gz
SRR15885307	SRP336949	PRJNA763023	SAMN21422964	oCRC_62	oCRC_62	oCRC (huadong cohort)	AMPLICON	METAGENOMIC	PCR	paired	ILLUMINA	Illumina NovaSeq 6000	Elderly colorectal cancer group(huadong cohort)	fastq	oCRC_62_R1.fastq.gz
SRR15885306	SRP336949	PRJNA763023	SAMN21422965	oCRC_63	oCRC_63	oCRC (huadong cohort)	AMPLICON	METAGENOMIC	PCR	paired	ILLUMINA	Illumina NovaSeq 6000	Elderly colorectal cancer group(huadong cohort)	fastq	oCRC_63_R1.fastq.gz
SRR15885305	SRP336949	PRJNA763023	SAMN21422966	oCRC_64	oCRC_64	oCRC (huadong cohort)	AMPLICON	METAGENOMIC	PCR	paired	ILLUMINA	Illumina NovaSeq 6000	Elderly colorectal cancer group(huadong cohort)	fastq	oCRC_64_R1.fastq.gz
SRR15885304	SRP336949	PRJNA763023	SAMN21422967	oCRC_65	oCRC_65	oCRC (huadong cohort)	AMPLICON	METAGENOMIC	PCR	paired	ILLUMINA	Illumina NovaSeq 6000	Elderly colorectal cancer group(huadong cohort)	fastq	oCRC_65_R1.fastq.gz
SRR15885303	SRP336949	PRJNA763023	SAMN21422968	oCRC_66	oCRC_66	oCRC (huadong cohort)	AMPLICON	METAGENOMIC	PCR	paired	ILLUMINA	Illumina NovaSeq 6000	Elderly colorectal cancer group(huadong cohort)	fastq	oCRC_66_R1.fastq.gz
SRR15885301	SRP336949	PRJNA763023	SAMN21422969	oCRC_67	oCRC_67	oCRC (huadong cohort)	AMPLICON	METAGENOMIC	PCR	paired	ILLUMINA	Illumina NovaSeq 6000	Elderly colorectal cancer group(huadong cohort)	fastq	oCRC_67_R1.fastq.gz
SRR15885300	SRP336949	PRJNA763023	SAMN21422970	oCRC_68	oCRC_68	oCRC (huadong cohort)	AMPLICON	METAGENOMIC	PCR	paired	ILLUMINA	Illumina NovaSeq 6000	Elderly colorectal cancer group(huadong cohort)	fastq	oCRC_68_R1.fastq.gz
SRR15885299	SRP336949	PRJNA763023	SAMN21422971	oCRC_69	oCRC_69	oCRC (huadong cohort)	AMPLICON	METAGENOMIC	PCR	paired	ILLUMINA	Illumina NovaSeq 6000	Elderly colorectal cancer group(huadong cohort)	fastq	oCRC_69_R1.fastq.gz
SRR15885298	SRP336949	PRJNA763023	SAMN21422972	oCRC_7	oCRC_7	oCRC (huadong cohort)	AMPLICON	METAGENOMIC	PCR	paired	ILLUMINA	Illumina NovaSeq 6000	Elderly colorectal cancer group(huadong cohort)	fastq	oCRC_7_R1.fastq.gz
SRR15885297	SRP336949	PRJNA763023	SAMN21422973	oCRC_70	oCRC_70	oCRC (huadong cohort)	AMPLICON	METAGENOMIC	PCR	paired	ILLUMINA	Illumina NovaSeq 6000	Elderly colorectal cancer group(huadong cohort)	fastq	oCRC_70_R1.fastq.gz
SRR15885296	SRP336949	PRJNA763023	SAMN21422974	oCRC_71	oCRC_71	oCRC (huadong cohort)	AMPLICON	METAGENOMIC	PCR	paired	ILLUMINA	Illumina NovaSeq 6000	Elderly colorectal cancer group(huadong cohort)	fastq	oCRC_71_R1.fastq.gz
SRR15885295	SRP336949	PRJNA763023	SAMN21422975	oCRC_72	oCRC_72	oCRC (huadong cohort)	AMPLICON	METAGENOMIC	PCR	paired	ILLUMINA	Illumina NovaSeq 6000	Elderly colorectal cancer group(huadong cohort)	fastq	oCRC_72_R1.fastq.gz
SRR15885294	SRP336949	PRJNA763023	SAMN21422976	oCRC_73	oCRC_73	oCRC (huadong cohort)	AMPLICON	METAGENOMIC	PCR	paired	ILLUMINA	Illumina NovaSeq 6000	Elderly colorectal cancer group(huadong cohort)	fastq	oCRC_73_R1.fastq.gz
SRR15885293	SRP336949	PRJNA763023	SAMN21422977	oCRC_74	oCRC_74	oCRC (huadong cohort)	AMPLICON	METAGENOMIC	PCR	paired	ILLUMINA	Illumina NovaSeq 6000	Elderly colorectal cancer group(huadong cohort)	fastq	oCRC_74_R1.fastq.gz
SRR15885292	SRP336949	PRJNA763023	SAMN21422978	oCRC_75	oCRC_75	oCRC (huadong cohort)	AMPLICON	METAGENOMIC	PCR	paired	ILLUMINA	Illumina NovaSeq 6000	Elderly colorectal cancer group(huadong cohort)	fastq	oCRC_75_R1.fastq.gz
SRR15885290	SRP336949	PRJNA763023	SAMN21422979	oCRC_76	oCRC_76	oCRC (huadong cohort)	AMPLICON	METAGENOMIC	PCR	paired	ILLUMINA	Illumina NovaSeq 6000	Elderly colorectal cancer group(huadong cohort)	fastq	oCRC_76_R1.fastq.gz
SRR15885289	SRP336949	PRJNA763023	SAMN21422980	oCRC_77	oCRC_77	oCRC (huadong cohort)	AMPLICON	METAGENOMIC	PCR	paired	ILLUMINA	Illumina NovaSeq 6000	Elderly colorectal cancer group(huadong cohort)	fastq	oCRC_77_R1.fastq.gz
SRR15885288	SRP336949	PRJNA763023	SAMN21422981	oCRC_78	oCRC_78	oCRC (huadong cohort)	AMPLICON	METAGENOMIC	PCR	paired	ILLUMINA	Illumina NovaSeq 6000	Elderly colorectal cancer group(huadong cohort)	fastq	oCRC_78_R1.fastq.gz
SRR15885287	SRP336949	PRJNA763023	SAMN21422982	oCRC_79	oCRC_79	oCRC (huadong cohort)	AMPLICON	METAGENOMIC	PCR	paired	ILLUMINA	Illumina NovaSeq 6000	Elderly colorectal cancer group(huadong cohort)	fastq	oCRC_79_R1.fastq.gz
SRR15885286	SRP336949	PRJNA763023	SAMN21422983	oCRC_8	oCRC_8	oCRC (huadong cohort)	AMPLICON	METAGENOMIC	PCR	paired	ILLUMINA	Illumina NovaSeq 6000	Elderly colorectal cancer group(huadong cohort)	fastq	oCRC_8_R1.fastq.gz
SRR15885285	SRP336949	PRJNA763023	SAMN21422984	oCRC_80	oCRC_80	oCRC (huadong cohort)	AMPLICON	METAGENOMIC	PCR	paired	ILLUMINA	Illumina NovaSeq 6000	Elderly colorectal cancer group(huadong cohort)	fastq	oCRC_80_R1.fastq.gz
SRR15885284	SRP336949	PRJNA763023	SAMN21422985	oCRC_81	oCRC_81	oCRC (huadong cohort)	AMPLICON	METAGENOMIC	PCR	paired	ILLUMINA	Illumina NovaSeq 6000	Elderly colorectal cancer group(huadong cohort)	fastq	oCRC_81_R1.fastq.gz
SRR15885283	SRP336949	PRJNA763023	SAMN21422986	oCRC_82	oCRC_82	oCRC (huadong cohort)	AMPLICON	METAGENOMIC	PCR	paired	ILLUMINA	Illumina NovaSeq 6000	Elderly colorectal cancer group(huadong cohort)	fastq	oCRC_82_R1.fastq.gz
SRR15885282	SRP336949	PRJNA763023	SAMN21422987	oCRC_83	oCRC_83	oCRC (huadong cohort)	AMPLICON	METAGENOMIC	PCR	paired	ILLUMINA	Illumina NovaSeq 6000	Elderly colorectal cancer group(huadong cohort)	fastq	oCRC_83_R1.fastq.gz
SRR15885281	SRP336949	PRJNA763023	SAMN21422988	oCRC_84	oCRC_84	oCRC (huadong cohort)	AMPLICON	METAGENOMIC	PCR	paired	ILLUMINA	Illumina NovaSeq 6000	Elderly colorectal cancer group(huadong cohort)	fastq	oCRC_84_R1.fastq.gz
SRR15885197	SRP336949	PRJNA763023	SAMN21422989	oCRC_85	oCRC_85	oCRC (huadong cohort)	AMPLICON	METAGENOMIC	PCR	paired	ILLUMINA	Illumina NovaSeq 6000	Elderly colorectal cancer group(huadong cohort)	fastq	oCRC_85_R1.fastq.gz
SRR15885196	SRP336949	PRJNA763023	SAMN21422990	oCRC_86	oCRC_86	oCRC (huadong cohort)	AMPLICON	METAGENOMIC	PCR	paired	ILLUMINA	Illumina NovaSeq 6000	Elderly colorectal cancer group(huadong cohort)	fastq	oCRC_86_R1.fastq.gz
SRR15885195	SRP336949	PRJNA763023	SAMN21422991	oCRC_87	oCRC_87	oCRC (huadong cohort)	AMPLICON	METAGENOMIC	PCR	paired	ILLUMINA	Illumina NovaSeq 6000	Elderly colorectal cancer group(huadong cohort)	fastq	oCRC_87_R1.fastq.gz
SRR15885194	SRP336949	PRJNA763023	SAMN21422992	oCRC_88	oCRC_88	oCRC (huadong cohort)	AMPLICON	METAGENOMIC	PCR	paired	ILLUMINA	Illumina NovaSeq 6000	Elderly colorectal cancer group(huadong cohort)	fastq	oCRC_88_R1.fastq.gz
SRR15885193	SRP336949	PRJNA763023	SAMN21422993	oCRC_89	oCRC_89	oCRC (huadong cohort)	AMPLICON	METAGENOMIC	PCR	paired	ILLUMINA	Illumina NovaSeq 6000	Elderly colorectal cancer group(huadong cohort)	fastq	oCRC_89_R1.fastq.gz
SRR15885192	SRP336949	PRJNA763023	SAMN21422994	oCRC_9	oCRC_9	oCRC (huadong cohort)	AMPLICON	METAGENOMIC	PCR	paired	ILLUMINA	Illumina NovaSeq 6000	Elderly colorectal cancer group(huadong cohort)	fastq	oCRC_9_R1.fastq.gz
SRR15885191	SRP336949	PRJNA763023	SAMN21422995	oCRC_90	oCRC_90	oCRC (huadong cohort)	AMPLICON	METAGENOMIC	PCR	paired	ILLUMINA	Illumina NovaSeq 6000	Elderly colorectal cancer group(huadong cohort)	fastq	oCRC_90_R1.fastq.gz
SRR15885190	SRP336949	PRJNA763023	SAMN21422996	oCRC_91	oCRC_91	oCRC (huadong cohort)	AMPLICON	METAGENOMIC	PCR	paired	ILLUMINA	Illumina NovaSeq 6000	Elderly colorectal cancer group(huadong cohort)	fastq	oCRC_91_R1.fastq.gz
SRR15885189	SRP336949	PRJNA763023	SAMN21422997	oCRC_92	oCRC_92	oCRC (huadong cohort)	AMPLICON	METAGENOMIC	PCR	paired	ILLUMINA	Illumina NovaSeq 6000	Elderly colorectal cancer group(huadong cohort)	fastq	oCRC_92_R1.fastq.gz
SRR15885188	SRP336949	PRJNA763023	SAMN21422998	oCRC_93	oCRC_93	oCRC (huadong cohort)	AMPLICON	METAGENOMIC	PCR	paired	ILLUMINA	Illumina NovaSeq 6000	Elderly colorectal cancer group(huadong cohort)	fastq	oCRC_93_R1.fastq.gz
SRR15885186	SRP336949	PRJNA763023	SAMN21422999	oCRC_94	oCRC_94	oCRC (huadong cohort)	AMPLICON	METAGENOMIC	PCR	paired	ILLUMINA	Illumina NovaSeq 6000	Elderly colorectal cancer group(huadong cohort)	fastq	oCRC_94_R1.fastq.gz
SRR15885185	SRP336949	PRJNA763023	SAMN21423000	oCRC_95	oCRC_95	oCRC (huadong cohort)	AMPLICON	METAGENOMIC	PCR	paired	ILLUMINA	Illumina NovaSeq 6000	Elderly colorectal cancer group(huadong cohort)	fastq	oCRC_95_R1.fastq.gz
SRR15885184	SRP336949	PRJNA763023	SAMN21423001	oCRC_96	oCRC_96	oCRC (huadong cohort)	AMPLICON	METAGENOMIC	PCR	paired	ILLUMINA	Illumina NovaSeq 6000	Elderly colorectal cancer group(huadong cohort)	fastq	oCRC_96_R1.fastq.gz
SRR15885183	SRP336949	PRJNA763023	SAMN21423002	oCRC_97	oCRC_97	oCRC (huadong cohort)	AMPLICON	METAGENOMIC	PCR	paired	ILLUMINA	Illumina NovaSeq 6000	Elderly colorectal cancer group(huadong cohort)	fastq	oCRC_97_R1.fastq.gz
SRR15885182	SRP336949	PRJNA763023	SAMN21423003	oCRC_98	oCRC_98	oCRC (huadong cohort)	AMPLICON	METAGENOMIC	PCR	paired	ILLUMINA	Illumina NovaSeq 6000	Elderly colorectal cancer group(huadong cohort)	fastq	oCRC_98_R1.fastq.gz
SRR15885181	SRP336949	PRJNA763023	SAMN21423004	oCRC_99	oCRC_99	oCRC (huadong cohort)	AMPLICON	METAGENOMIC	PCR	paired	ILLUMINA	Illumina NovaSeq 6000	Elderly colorectal cancer group(huadong cohort)	fastq	oCRC_99_R1.fastq.gz
SRR15885180	SRP336949	PRJNA763023	SAMN21423005	oCTRL_1	oCTRL_1	oControl (huadong cohort)	AMPLICON	METAGENOMIC	PCR	paired	ILLUMINA	Illumina NovaSeq 6000	Normal elderly group (huadong cohort)	fastq	oCTRL_1_R1.fastq.gz
SRR15885179	SRP336949	PRJNA763023	SAMN21423006	oCTRL_10	oCTRL_10	oControl (huadong cohort)	AMPLICON	METAGENOMIC	PCR	paired	ILLUMINA	Illumina NovaSeq 6000	Normal elderly group (huadong cohort)	fastq	oCTRL_10_R1.fastq.gz
SRR15885178	SRP336949	PRJNA763023	SAMN21423007	oCTRL_11	oCTRL_11	oControl (huadong cohort)	AMPLICON	METAGENOMIC	PCR	paired	ILLUMINA	Illumina NovaSeq 6000	Normal elderly group (huadong cohort)	fastq	oCTRL_11_R1.fastq.gz
SRR15885177	SRP336949	PRJNA763023	SAMN21423008	oCTRL_12	oCTRL_12	oControl (huadong cohort)	AMPLICON	METAGENOMIC	PCR	paired	ILLUMINA	Illumina NovaSeq 6000	Normal elderly group (huadong cohort)	fastq	oCTRL_12_R1.fastq.gz
SRR15885175	SRP336949	PRJNA763023	SAMN21423009	oCTRL_13	oCTRL_13	oControl (huadong cohort)	AMPLICON	METAGENOMIC	PCR	paired	ILLUMINA	Illumina NovaSeq 6000	Normal elderly group (huadong cohort)	fastq	oCTRL_13_R1.fastq.gz
SRR15885174	SRP336949	PRJNA763023	SAMN21423010	oCTRL_14	oCTRL_14	oControl (huadong cohort)	AMPLICON	METAGENOMIC	PCR	paired	ILLUMINA	Illumina NovaSeq 6000	Normal elderly group (huadong cohort)	fastq	oCTRL_14_R1.fastq.gz
SRR15885173	SRP336949	PRJNA763023	SAMN21423011	oCTRL_15	oCTRL_15	oControl (huadong cohort)	AMPLICON	METAGENOMIC	PCR	paired	ILLUMINA	Illumina NovaSeq 6000	Normal elderly group (huadong cohort)	fastq	oCTRL_15_R1.fastq.gz
SRR15885172	SRP336949	PRJNA763023	SAMN21423012	oCTRL_16	oCTRL_16	oControl (huadong cohort)	AMPLICON	METAGENOMIC	PCR	paired	ILLUMINA	Illumina NovaSeq 6000	Normal elderly group (huadong cohort)	fastq	oCTRL_16_R1.fastq.gz
SRR15885171	SRP336949	PRJNA763023	SAMN21423013	oCTRL_17	oCTRL_17	oControl (huadong cohort)	AMPLICON	METAGENOMIC	PCR	paired	ILLUMINA	Illumina NovaSeq 6000	Normal elderly group (huadong cohort)	fastq	oCTRL_17_R1.fastq.gz
SRR15885170	SRP336949	PRJNA763023	SAMN21423014	oCTRL_18	oCTRL_18	oControl (huadong cohort)	AMPLICON	METAGENOMIC	PCR	paired	ILLUMINA	Illumina NovaSeq 6000	Normal elderly group (huadong cohort)	fastq	oCTRL_18_R1.fastq.gz
SRR15885169	SRP336949	PRJNA763023	SAMN21423015	oCTRL_19	oCTRL_19	oControl (huadong cohort)	AMPLICON	METAGENOMIC	PCR	paired	ILLUMINA	Illumina NovaSeq 6000	Normal elderly group (huadong cohort)	fastq	oCTRL_19_R1.fastq.gz
SRR15885168	SRP336949	PRJNA763023	SAMN21423016	oCTRL_2	oCTRL_2	oControl (huadong cohort)	AMPLICON	METAGENOMIC	PCR	paired	ILLUMINA	Illumina NovaSeq 6000	Normal elderly group (huadong cohort)	fastq	oCTRL_2_R1.fastq.gz
SRR15885167	SRP336949	PRJNA763023	SAMN21423017	oCTRL_20	oCTRL_20	oControl (huadong cohort)	AMPLICON	METAGENOMIC	PCR	paired	ILLUMINA	Illumina NovaSeq 6000	Normal elderly group (huadong cohort)	fastq	oCTRL_20_R1.fastq.gz
SRR15885166	SRP336949	PRJNA763023	SAMN21423018	oCTRL_21	oCTRL_21	oControl (huadong cohort)	AMPLICON	METAGENOMIC	PCR	paired	ILLUMINA	Illumina NovaSeq 6000	Normal elderly group (huadong cohort)	fastq	oCTRL_21_R1.fastq.gz
SRR15885164	SRP336949	PRJNA763023	SAMN21423019	oCTRL_22	oCTRL_22	oControl (huadong cohort)	AMPLICON	METAGENOMIC	PCR	paired	ILLUMINA	Illumina NovaSeq 6000	Normal elderly group (huadong cohort)	fastq	oCTRL_22_R1.fastq.gz
SRR15885163	SRP336949	PRJNA763023	SAMN21423020	oCTRL_23	oCTRL_23	oControl (huadong cohort)	AMPLICON	METAGENOMIC	PCR	paired	ILLUMINA	Illumina NovaSeq 6000	Normal elderly group (huadong cohort)	fastq	oCTRL_23_R1.fastq.gz
SRR15885162	SRP336949	PRJNA763023	SAMN21423021	oCTRL_24	oCTRL_24	oControl (huadong cohort)	AMPLICON	METAGENOMIC	PCR	paired	ILLUMINA	Illumina NovaSeq 6000	Normal elderly group (huadong cohort)	fastq	oCTRL_24_R1.fastq.gz
SRR15885161	SRP336949	PRJNA763023	SAMN21423022	oCTRL_25	oCTRL_25	oControl (huadong cohort)	AMPLICON	METAGENOMIC	PCR	paired	ILLUMINA	Illumina NovaSeq 6000	Normal elderly group (huadong cohort)	fastq	oCTRL_25_R1.fastq.gz
SRR15885160	SRP336949	PRJNA763023	SAMN21423023	oCTRL_26	oCTRL_26	oControl (huadong cohort)	AMPLICON	METAGENOMIC	PCR	paired	ILLUMINA	Illumina NovaSeq 6000	Normal elderly group (huadong cohort)	fastq	oCTRL_26_R1.fastq.gz
SRR15885159	SRP336949	PRJNA763023	SAMN21423024	oCTRL_27	oCTRL_27	oControl (huadong cohort)	AMPLICON	METAGENOMIC	PCR	paired	ILLUMINA	Illumina NovaSeq 6000	Normal elderly group (huadong cohort)	fastq	oCTRL_27_R1.fastq.gz
SRR15885158	SRP336949	PRJNA763023	SAMN21423025	oCTRL_28	oCTRL_28	oControl (huadong cohort)	AMPLICON	METAGENOMIC	PCR	paired	ILLUMINA	Illumina NovaSeq 6000	Normal elderly group (huadong cohort)	fastq	oCTRL_28_R1.fastq.gz
SRR15885157	SRP336949	PRJNA763023	SAMN21423026	oCTRL_29	oCTRL_29	oControl (huadong cohort)	AMPLICON	METAGENOMIC	PCR	paired	ILLUMINA	Illumina NovaSeq 6000	Normal elderly group (huadong cohort)	fastq	oCTRL_29_R1.fastq.gz
SRR15885156	SRP336949	PRJNA763023	SAMN21423027	oCTRL_3	oCTRL_3	oControl (huadong cohort)	AMPLICON	METAGENOMIC	PCR	paired	ILLUMINA	Illumina NovaSeq 6000	Normal elderly group (huadong cohort)	fastq	oCTRL_3_R1.fastq.gz
SRR15885155	SRP336949	PRJNA763023	SAMN21423028	oCTRL_30	oCTRL_30	oControl (huadong cohort)	AMPLICON	METAGENOMIC	PCR	paired	ILLUMINA	Illumina NovaSeq 6000	Normal elderly group (huadong cohort)	fastq	oCTRL_30_R1.fastq.gz
SRR15885153	SRP336949	PRJNA763023	SAMN21423029	oCTRL_31	oCTRL_31	oControl (huadong cohort)	AMPLICON	METAGENOMIC	PCR	paired	ILLUMINA	Illumina NovaSeq 6000	Normal elderly group (huadong cohort)	fastq	oCTRL_31_R1.fastq.gz
SRR15885152	SRP336949	PRJNA763023	SAMN21423030	oCTRL_32	oCTRL_32	oControl (huadong cohort)	AMPLICON	METAGENOMIC	PCR	paired	ILLUMINA	Illumina NovaSeq 6000	Normal elderly group (huadong cohort)	fastq	oCTRL_32_R1.fastq.gz
SRR15885151	SRP336949	PRJNA763023	SAMN21423031	oCTRL_33	oCTRL_33	oControl (huadong cohort)	AMPLICON	METAGENOMIC	PCR	paired	ILLUMINA	Illumina NovaSeq 6000	Normal elderly group (huadong cohort)	fastq	oCTRL_33_R1.fastq.gz
SRR15885150	SRP336949	PRJNA763023	SAMN21423032	oCTRL_34	oCTRL_34	oControl (huadong cohort)	AMPLICON	METAGENOMIC	PCR	paired	ILLUMINA	Illumina NovaSeq 6000	Normal elderly group (huadong cohort)	fastq	oCTRL_34_R1.fastq.gz
SRR15885149	SRP336949	PRJNA763023	SAMN21423033	oCTRL_35	oCTRL_35	oControl (huadong cohort)	AMPLICON	METAGENOMIC	PCR	paired	ILLUMINA	Illumina NovaSeq 6000	Normal elderly group (huadong cohort)	fastq	oCTRL_35_R1.fastq.gz
SRR15885148	SRP336949	PRJNA763023	SAMN21423034	oCTRL_36	oCTRL_36	oControl (huadong cohort)	AMPLICON	METAGENOMIC	PCR	paired	ILLUMINA	Illumina NovaSeq 6000	Normal elderly group (huadong cohort)	fastq	oCTRL_36_R1.fastq.gz
SRR15885147	SRP336949	PRJNA763023	SAMN21423035	oCTRL_37	oCTRL_37	oControl (huadong cohort)	AMPLICON	METAGENOMIC	PCR	paired	ILLUMINA	Illumina NovaSeq 6000	Normal elderly group (huadong cohort)	fastq	oCTRL_37_R1.fastq.gz
SRR15885146	SRP336949	PRJNA763023	SAMN21423036	oCTRL_38	oCTRL_38	oControl (huadong cohort)	AMPLICON	METAGENOMIC	PCR	paired	ILLUMINA	Illumina NovaSeq 6000	Normal elderly group (huadong cohort)	fastq	oCTRL_38_R1.fastq.gz
SRR15885145	SRP336949	PRJNA763023	SAMN21423037	oCTRL_39	oCTRL_39	oControl (huadong cohort)	AMPLICON	METAGENOMIC	PCR	paired	ILLUMINA	Illumina NovaSeq 6000	Normal elderly group (huadong cohort)	fastq	oCTRL_39_R1.fastq.gz
SRR15885144	SRP336949	PRJNA763023	SAMN21423038	oCTRL_4	oCTRL_4	oControl (huadong cohort)	AMPLICON	METAGENOMIC	PCR	paired	ILLUMINA	Illumina NovaSeq 6000	Normal elderly group (huadong cohort)	fastq	oCTRL_4_R1.fastq.gz
SRR15885142	SRP336949	PRJNA763023	SAMN21423039	oCTRL_40	oCTRL_40	oControl (huadong cohort)	AMPLICON	METAGENOMIC	PCR	paired	ILLUMINA	Illumina NovaSeq 6000	Normal elderly group (huadong cohort)	fastq	oCTRL_40_R1.fastq.gz
SRR15885141	SRP336949	PRJNA763023	SAMN21423040	oCTRL_41	oCTRL_41	oControl (huadong cohort)	AMPLICON	METAGENOMIC	PCR	paired	ILLUMINA	Illumina NovaSeq 6000	Normal elderly group (huadong cohort)	fastq	oCTRL_41_R1.fastq.gz
SRR15885140	SRP336949	PRJNA763023	SAMN21423041	oCTRL_42	oCTRL_42	oControl (huadong cohort)	AMPLICON	METAGENOMIC	PCR	paired	ILLUMINA	Illumina NovaSeq 6000	Normal elderly group (huadong cohort)	fastq	oCTRL_42_R1.fastq.gz
SRR15885139	SRP336949	PRJNA763023	SAMN21423042	oCTRL_43	oCTRL_43	oControl (huadong cohort)	AMPLICON	METAGENOMIC	PCR	paired	ILLUMINA	Illumina NovaSeq 6000	Normal elderly group (huadong cohort)	fastq	oCTRL_43_R1.fastq.gz
SRR15885138	SRP336949	PRJNA763023	SAMN21423043	oCTRL_44	oCTRL_44	oControl (huadong cohort)	AMPLICON	METAGENOMIC	PCR	paired	ILLUMINA	Illumina NovaSeq 6000	Normal elderly group (huadong cohort)	fastq	oCTRL_44_R1.fastq.gz
SRR15885137	SRP336949	PRJNA763023	SAMN21423044	oCTRL_45	oCTRL_45	oControl (huadong cohort)	AMPLICON	METAGENOMIC	PCR	paired	ILLUMINA	Illumina NovaSeq 6000	Normal elderly group (huadong cohort)	fastq	oCTRL_45_R1.fastq.gz
SRR15885136	SRP336949	PRJNA763023	SAMN21423045	oCTRL_46	oCTRL_46	oControl (huadong cohort)	AMPLICON	METAGENOMIC	PCR	paired	ILLUMINA	Illumina NovaSeq 6000	Normal elderly group (huadong cohort)	fastq	oCTRL_46_R1.fastq.gz
SRR15885135	SRP336949	PRJNA763023	SAMN21423046	oCTRL_47	oCTRL_47	oControl (huadong cohort)	AMPLICON	METAGENOMIC	PCR	paired	ILLUMINA	Illumina NovaSeq 6000	Normal elderly group (huadong cohort)	fastq	oCTRL_47_R1.fastq.gz
SRR15885134	SRP336949	PRJNA763023	SAMN21423047	oCTRL_48	oCTRL_48	oControl (huadong cohort)	AMPLICON	METAGENOMIC	PCR	paired	ILLUMINA	Illumina NovaSeq 6000	Normal elderly group (huadong cohort)	fastq	oCTRL_48_R1.fastq.gz
SRR15885133	SRP336949	PRJNA763023	SAMN21423048	oCTRL_49	oCTRL_49	oControl (huadong cohort)	AMPLICON	METAGENOMIC	PCR	paired	ILLUMINA	Illumina NovaSeq 6000	Normal elderly group (huadong cohort)	fastq	oCTRL_49_R1.fastq.gz
SRR15885131	SRP336949	PRJNA763023	SAMN21423049	oCTRL_5	oCTRL_5	oControl (huadong cohort)	AMPLICON	METAGENOMIC	PCR	paired	ILLUMINA	Illumina NovaSeq 6000	Normal elderly group (huadong cohort)	fastq	oCTRL_5_R1.fastq.gz
SRR15885130	SRP336949	PRJNA763023	SAMN21423050	oCTRL_50	oCTRL_50	oControl (huadong cohort)	AMPLICON	METAGENOMIC	PCR	paired	ILLUMINA	Illumina NovaSeq 6000	Normal elderly group (huadong cohort)	fastq	oCTRL_50_R1.fastq.gz
SRR15885129	SRP336949	PRJNA763023	SAMN21423051	oCTRL_51	oCTRL_51	oControl (huadong cohort)	AMPLICON	METAGENOMIC	PCR	paired	ILLUMINA	Illumina NovaSeq 6000	Normal elderly group (huadong cohort)	fastq	oCTRL_51_R1.fastq.gz
SRR15885128	SRP336949	PRJNA763023	SAMN21423052	oCTRL_52	oCTRL_52	oControl (huadong cohort)	AMPLICON	METAGENOMIC	PCR	paired	ILLUMINA	Illumina NovaSeq 6000	Normal elderly group (huadong cohort)	fastq	oCTRL_52_R1.fastq.gz
SRR15885127	SRP336949	PRJNA763023	SAMN21423053	oCTRL_53	oCTRL_53	oControl (huadong cohort)	AMPLICON	METAGENOMIC	PCR	paired	ILLUMINA	Illumina NovaSeq 6000	Normal elderly group (huadong cohort)	fastq	oCTRL_53_R1.fastq.gz
SRR15885126	SRP336949	PRJNA763023	SAMN21423054	oCTRL_54	oCTRL_54	oControl (huadong cohort)	AMPLICON	METAGENOMIC	PCR	paired	ILLUMINA	Illumina NovaSeq 6000	Normal elderly group (huadong cohort)	fastq	oCTRL_54_R1.fastq.gz
SRR15885125	SRP336949	PRJNA763023	SAMN21423055	oCTRL_6	oCTRL_6	oControl (huadong cohort)	AMPLICON	METAGENOMIC	PCR	paired	ILLUMINA	Illumina NovaSeq 6000	Normal elderly group (huadong cohort)	fastq	oCTRL_6_R1.fastq.gz
SRR15885124	SRP336949	PRJNA763023	SAMN21423056	oCTRL_7	oCTRL_7	oControl (huadong cohort)	AMPLICON	METAGENOMIC	PCR	paired	ILLUMINA	Illumina NovaSeq 6000	Normal elderly group (huadong cohort)	fastq	oCTRL_7_R1.fastq.gz
SRR15885123	SRP336949	PRJNA763023	SAMN21423057	oCTRL_8	oCTRL_8	oControl (huadong cohort)	AMPLICON	METAGENOMIC	PCR	paired	ILLUMINA	Illumina NovaSeq 6000	Normal elderly group (huadong cohort)	fastq	oCTRL_8_R1.fastq.gz
SRR15885122	SRP336949	PRJNA763023	SAMN21423058	oCTRL_9	oCTRL_9	oControl (huadong cohort)	AMPLICON	METAGENOMIC	PCR	paired	ILLUMINA	Illumina NovaSeq 6000	Normal elderly group (huadong cohort)	fastq	oCTRL_9_R1.fastq.gz
SRR15885119	SRP336949	PRJNA763023	SAMN21423059	yCRC_1	yCRC_1	yCRC (huadong cohort)	AMPLICON	METAGENOMIC	PCR	paired	ILLUMINA	Illumina NovaSeq 6000	Youth colorectal cancer group(huadong cohort)	fastq	yCRC_1_R1.fastq.gz
SRR15885118	SRP336949	PRJNA763023	SAMN21423060	yCRC_10	yCRC_10	yCRC (huadong cohort)	AMPLICON	METAGENOMIC	PCR	paired	ILLUMINA	Illumina NovaSeq 6000	Youth colorectal cancer group(huadong cohort)	fastq	yCRC_10_R1.fastq.gz
SRR15885117	SRP336949	PRJNA763023	SAMN21423061	yCRC_11	yCRC_11	yCRC (huadong cohort)	AMPLICON	METAGENOMIC	PCR	paired	ILLUMINA	Illumina NovaSeq 6000	Youth colorectal cancer group(huadong cohort)	fastq	yCRC_11_R1.fastq.gz
SRR15885116	SRP336949	PRJNA763023	SAMN21423062	yCRC_12	yCRC_12	yCRC (huadong cohort)	AMPLICON	METAGENOMIC	PCR	paired	ILLUMINA	Illumina NovaSeq 6000	Youth colorectal cancer group(huadong cohort)	fastq	yCRC_12_R1.fastq.gz
SRR15885115	SRP336949	PRJNA763023	SAMN21423063	yCRC_13	yCRC_13	yCRC (huadong cohort)	AMPLICON	METAGENOMIC	PCR	paired	ILLUMINA	Illumina NovaSeq 6000	Youth colorectal cancer group(huadong cohort)	fastq	yCRC_13_R1.fastq.gz
SRR15885114	SRP336949	PRJNA763023	SAMN21423064	yCRC_14	yCRC_14	yCRC (huadong cohort)	AMPLICON	METAGENOMIC	PCR	paired	ILLUMINA	Illumina NovaSeq 6000	Youth colorectal cancer group(huadong cohort)	fastq	yCRC_14_R1.fastq.gz
SRR15885113	SRP336949	PRJNA763023	SAMN21423065	yCRC_15	yCRC_15	yCRC (huadong cohort)	AMPLICON	METAGENOMIC	PCR	paired	ILLUMINA	Illumina NovaSeq 6000	Youth colorectal cancer group(huadong cohort)	fastq	yCRC_15_R1.fastq.gz
SRR15885112	SRP336949	PRJNA763023	SAMN21423066	yCRC_16	yCRC_16	yCRC (huadong cohort)	AMPLICON	METAGENOMIC	PCR	paired	ILLUMINA	Illumina NovaSeq 6000	Youth colorectal cancer group(huadong cohort)	fastq	yCRC_16_R1.fastq.gz
SRR15885111	SRP336949	PRJNA763023	SAMN21423067	yCRC_17	yCRC_17	yCRC (huadong cohort)	AMPLICON	METAGENOMIC	PCR	paired	ILLUMINA	Illumina NovaSeq 6000	Youth colorectal cancer group(huadong cohort)	fastq	yCRC_17_R1.fastq.gz
SRR15885110	SRP336949	PRJNA763023	SAMN21423068	yCRC_18	yCRC_18	yCRC (huadong cohort)	AMPLICON	METAGENOMIC	PCR	paired	ILLUMINA	Illumina NovaSeq 6000	Youth colorectal cancer group(huadong cohort)	fastq	yCRC_18_R1.fastq.gz
SRR15885108	SRP336949	PRJNA763023	SAMN21423069	yCRC_19	yCRC_19	yCRC (huadong cohort)	AMPLICON	METAGENOMIC	PCR	paired	ILLUMINA	Illumina NovaSeq 6000	Youth colorectal cancer group(huadong cohort)	fastq	yCRC_19_R1.fastq.gz
SRR15885107	SRP336949	PRJNA763023	SAMN21423070	yCRC_2	yCRC_2	yCRC (huadong cohort)	AMPLICON	METAGENOMIC	PCR	paired	ILLUMINA	Illumina NovaSeq 6000	Youth colorectal cancer group(huadong cohort)	fastq	yCRC_2_R1.fastq.gz
SRR15885106	SRP336949	PRJNA763023	SAMN21423071	yCRC_20	yCRC_20	yCRC (huadong cohort)	AMPLICON	METAGENOMIC	PCR	paired	ILLUMINA	Illumina NovaSeq 6000	Youth colorectal cancer group(huadong cohort)	fastq	yCRC_20_R1.fastq.gz
SRR15885105	SRP336949	PRJNA763023	SAMN21423072	yCRC_21	yCRC_21	yCRC (huadong cohort)	AMPLICON	METAGENOMIC	PCR	paired	ILLUMINA	Illumina NovaSeq 6000	Youth colorectal cancer group(huadong cohort)	fastq	yCRC_21_R1.fastq.gz
SRR15885104	SRP336949	PRJNA763023	SAMN21423073	yCRC_22	yCRC_22	yCRC (huadong cohort)	AMPLICON	METAGENOMIC	PCR	paired	ILLUMINA	Illumina NovaSeq 6000	Youth colorectal cancer group(huadong cohort)	fastq	yCRC_22_R1.fastq.gz
SRR15885103	SRP336949	PRJNA763023	SAMN21423074	yCRC_23	yCRC_23	yCRC (huadong cohort)	AMPLICON	METAGENOMIC	PCR	paired	ILLUMINA	Illumina NovaSeq 6000	Youth colorectal cancer group(huadong cohort)	fastq	yCRC_23_R1.fastq.gz
SRR15885102	SRP336949	PRJNA763023	SAMN21423075	yCRC_24	yCRC_24	yCRC (huadong cohort)	AMPLICON	METAGENOMIC	PCR	paired	ILLUMINA	Illumina NovaSeq 6000	Youth colorectal cancer group(huadong cohort)	fastq	yCRC_24_R1.fastq.gz
SRR15885411	SRP336949	PRJNA763023	SAMN21423076	yCRC_25	yCRC_25	yCRC (huadong cohort)	AMPLICON	METAGENOMIC	PCR	paired	ILLUMINA	Illumina NovaSeq 6000	Youth colorectal cancer group(huadong cohort)	fastq	yCRC_25_R1.fastq.gz
SRR15885410	SRP336949	PRJNA763023	SAMN21423077	yCRC_26	yCRC_26	yCRC (huadong cohort)	AMPLICON	METAGENOMIC	PCR	paired	ILLUMINA	Illumina NovaSeq 6000	Youth colorectal cancer group(huadong cohort)	fastq	yCRC_26_R1.fastq.gz
SRR15885409	SRP336949	PRJNA763023	SAMN21423078	yCRC_27	yCRC_27	yCRC (huadong cohort)	AMPLICON	METAGENOMIC	PCR	paired	ILLUMINA	Illumina NovaSeq 6000	Youth colorectal cancer group(huadong cohort)	fastq	yCRC_27_R1.fastq.gz
SRR15885407	SRP336949	PRJNA763023	SAMN21423079	yCRC_28	yCRC_28	yCRC (huadong cohort)	AMPLICON	METAGENOMIC	PCR	paired	ILLUMINA	Illumina NovaSeq 6000	Youth colorectal cancer group(huadong cohort)	fastq	yCRC_28_R1.fastq.gz
SRR15885406	SRP336949	PRJNA763023	SAMN21423080	yCRC_29	yCRC_29	yCRC (huadong cohort)	AMPLICON	METAGENOMIC	PCR	paired	ILLUMINA	Illumina NovaSeq 6000	Youth colorectal cancer group(huadong cohort)	fastq	yCRC_29_R1.fastq.gz
SRR15885405	SRP336949	PRJNA763023	SAMN21423081	yCRC_3	yCRC_3	yCRC (huadong cohort)	AMPLICON	METAGENOMIC	PCR	paired	ILLUMINA	Illumina NovaSeq 6000	Youth colorectal cancer group(huadong cohort)	fastq	yCRC_3_R1.fastq.gz
SRR15885404	SRP336949	PRJNA763023	SAMN21423082	yCRC_30	yCRC_30	yCRC (huadong cohort)	AMPLICON	METAGENOMIC	PCR	paired	ILLUMINA	Illumina NovaSeq 6000	Youth colorectal cancer group(huadong cohort)	fastq	yCRC_30_R1.fastq.gz
SRR15885403	SRP336949	PRJNA763023	SAMN21423083	yCRC_31	yCRC_31	yCRC (huadong cohort)	AMPLICON	METAGENOMIC	PCR	paired	ILLUMINA	Illumina NovaSeq 6000	Youth colorectal cancer group(huadong cohort)	fastq	yCRC_31_R1.fastq.gz
SRR15885402	SRP336949	PRJNA763023	SAMN21423084	yCRC_32	yCRC_32	yCRC (huadong cohort)	AMPLICON	METAGENOMIC	PCR	paired	ILLUMINA	Illumina NovaSeq 6000	Youth colorectal cancer group(huadong cohort)	fastq	yCRC_32_R1.fastq.gz
SRR15885401	SRP336949	PRJNA763023	SAMN21423085	yCRC_33	yCRC_33	yCRC (huadong cohort)	AMPLICON	METAGENOMIC	PCR	paired	ILLUMINA	Illumina NovaSeq 6000	Youth colorectal cancer group(huadong cohort)	fastq	yCRC_33_R1.fastq.gz
SRR15885400	SRP336949	PRJNA763023	SAMN21423086	yCRC_34	yCRC_34	yCRC (huadong cohort)	AMPLICON	METAGENOMIC	PCR	paired	ILLUMINA	Illumina NovaSeq 6000	Youth colorectal cancer group(huadong cohort)	fastq	yCRC_34_R1.fastq.gz
SRR15885399	SRP336949	PRJNA763023	SAMN21423087	yCRC_35	yCRC_35	yCRC (huadong cohort)	AMPLICON	METAGENOMIC	PCR	paired	ILLUMINA	Illumina NovaSeq 6000	Youth colorectal cancer group(huadong cohort)	fastq	yCRC_35_R1.fastq.gz
SRR15885398	SRP336949	PRJNA763023	SAMN21423088	yCRC_36	yCRC_36	yCRC (huadong cohort)	AMPLICON	METAGENOMIC	PCR	paired	ILLUMINA	Illumina NovaSeq 6000	Youth colorectal cancer group(huadong cohort)	fastq	yCRC_36_R1.fastq.gz
SRR15885396	SRP336949	PRJNA763023	SAMN21423089	yCRC_37	yCRC_37	yCRC (huadong cohort)	AMPLICON	METAGENOMIC	PCR	paired	ILLUMINA	Illumina NovaSeq 6000	Youth colorectal cancer group(huadong cohort)	fastq	yCRC_37_R1.fastq.gz
SRR15885395	SRP336949	PRJNA763023	SAMN21423090	yCRC_38	yCRC_38	yCRC (huadong cohort)	AMPLICON	METAGENOMIC	PCR	paired	ILLUMINA	Illumina NovaSeq 6000	Youth colorectal cancer group(huadong cohort)	fastq	yCRC_38_R1.fastq.gz
SRR15885394	SRP336949	PRJNA763023	SAMN21423091	yCRC_39	yCRC_39	yCRC (huadong cohort)	AMPLICON	METAGENOMIC	PCR	paired	ILLUMINA	Illumina NovaSeq 6000	Youth colorectal cancer group(huadong cohort)	fastq	yCRC_39_R1.fastq.gz
SRR15885393	SRP336949	PRJNA763023	SAMN21423092	yCRC_4	yCRC_4	yCRC (huadong cohort)	AMPLICON	METAGENOMIC	PCR	paired	ILLUMINA	Illumina NovaSeq 6000	Youth colorectal cancer group(huadong cohort)	fastq	yCRC_4_R1.fastq.gz
SRR15885392	SRP336949	PRJNA763023	SAMN21423093	yCRC_40	yCRC_40	yCRC (huadong cohort)	AMPLICON	METAGENOMIC	PCR	paired	ILLUMINA	Illumina NovaSeq 6000	Youth colorectal cancer group(huadong cohort)	fastq	yCRC_40_R1.fastq.gz
SRR15885391	SRP336949	PRJNA763023	SAMN21423094	yCRC_41	yCRC_41	yCRC (huadong cohort)	AMPLICON	METAGENOMIC	PCR	paired	ILLUMINA	Illumina NovaSeq 6000	Youth colorectal cancer group(huadong cohort)	fastq	yCRC_41_R1.fastq.gz
SRR15885390	SRP336949	PRJNA763023	SAMN21423095	yCRC_5	yCRC_5	yCRC (huadong cohort)	AMPLICON	METAGENOMIC	PCR	paired	ILLUMINA	Illumina NovaSeq 6000	Youth colorectal cancer group(huadong cohort)	fastq	yCRC_5_R1.fastq.gz
SRR15885389	SRP336949	PRJNA763023	SAMN21423096	yCRC_6	yCRC_6	yCRC (huadong cohort)	AMPLICON	METAGENOMIC	PCR	paired	ILLUMINA	Illumina NovaSeq 6000	Youth colorectal cancer group(huadong cohort)	fastq	yCRC_6_R1.fastq.gz
SRR15885388	SRP336949	PRJNA763023	SAMN21423097	yCRC_7	yCRC_7	yCRC (huadong cohort)	AMPLICON	METAGENOMIC	PCR	paired	ILLUMINA	Illumina NovaSeq 6000	Youth colorectal cancer group(huadong cohort)	fastq	yCRC_7_R1.fastq.gz
SRR15885387	SRP336949	PRJNA763023	SAMN21423098	yCRC_8	yCRC_8	yCRC (huadong cohort)	AMPLICON	METAGENOMIC	PCR	paired	ILLUMINA	Illumina NovaSeq 6000	Youth colorectal cancer group(huadong cohort)	fastq	yCRC_8_R1.fastq.gz
SRR15885385	SRP336949	PRJNA763023	SAMN21423099	yCRC_9	yCRC_9	yCRC (huadong cohort)	AMPLICON	METAGENOMIC	PCR	paired	ILLUMINA	Illumina NovaSeq 6000	Youth colorectal cancer group(huadong cohort)	fastq	yCRC_9_R1.fastq.gz
SRR15885384	SRP336949	PRJNA763023	SAMN21423100	yCTRL_1	yCTRL_1	yControl (huadong cohort)	AMPLICON	METAGENOMIC	PCR	paired	ILLUMINA	Illumina NovaSeq 6000	Normal youth group (huadong cohort)	fastq	yCTRL_1_R1.fastq.gz
SRR15885383	SRP336949	PRJNA763023	SAMN21423101	yCTRL_10	yCTRL_10	yControl (huadong cohort)	AMPLICON	METAGENOMIC	PCR	paired	ILLUMINA	Illumina NovaSeq 6000	Normal youth group (huadong cohort)	fastq	yCTRL_10_R1.fastq.gz
SRR15885382	SRP336949	PRJNA763023	SAMN21423102	yCTRL_11	yCTRL_11	yControl (huadong cohort)	AMPLICON	METAGENOMIC	PCR	paired	ILLUMINA	Illumina NovaSeq 6000	Normal youth group (huadong cohort)	fastq	yCTRL_11_R1.fastq.gz
SRR15885381	SRP336949	PRJNA763023	SAMN21423103	yCTRL_12	yCTRL_12	yControl (huadong cohort)	AMPLICON	METAGENOMIC	PCR	paired	ILLUMINA	Illumina NovaSeq 6000	Normal youth group (huadong cohort)	fastq	yCTRL_12_R1.fastq.gz
SRR15885380	SRP336949	PRJNA763023	SAMN21423104	yCTRL_13	yCTRL_13	yControl (huadong cohort)	AMPLICON	METAGENOMIC	PCR	paired	ILLUMINA	Illumina NovaSeq 6000	Normal youth group (huadong cohort)	fastq	yCTRL_13_R1.fastq.gz
SRR15885379	SRP336949	PRJNA763023	SAMN21423105	yCTRL_14	yCTRL_14	yControl (huadong cohort)	AMPLICON	METAGENOMIC	PCR	paired	ILLUMINA	Illumina NovaSeq 6000	Normal youth group (huadong cohort)	fastq	yCTRL_14_R1.fastq.gz
SRR15885378	SRP336949	PRJNA763023	SAMN21423106	yCTRL_15	yCTRL_15	yControl (huadong cohort)	AMPLICON	METAGENOMIC	PCR	paired	ILLUMINA	Illumina NovaSeq 6000	Normal youth group (huadong cohort)	fastq	yCTRL_15_R1.fastq.gz
SRR15885377	SRP336949	PRJNA763023	SAMN21423107	yCTRL_16	yCTRL_16	yControl (huadong cohort)	AMPLICON	METAGENOMIC	PCR	paired	ILLUMINA	Illumina NovaSeq 6000	Normal youth group (huadong cohort)	fastq	yCTRL_16_R1.fastq.gz
SRR15885376	SRP336949	PRJNA763023	SAMN21423108	yCTRL_17	yCTRL_17	yControl (huadong cohort)	AMPLICON	METAGENOMIC	PCR	paired	ILLUMINA	Illumina NovaSeq 6000	Normal youth group (huadong cohort)	fastq	yCTRL_17_R1.fastq.gz
SRR15885374	SRP336949	PRJNA763023	SAMN21423109	yCTRL_18	yCTRL_18	yControl (huadong cohort)	AMPLICON	METAGENOMIC	PCR	paired	ILLUMINA	Illumina NovaSeq 6000	Normal youth group (huadong cohort)	fastq	yCTRL_18_R1.fastq.gz
SRR15885373	SRP336949	PRJNA763023	SAMN21423110	yCTRL_19	yCTRL_19	yControl (huadong cohort)	AMPLICON	METAGENOMIC	PCR	paired	ILLUMINA	Illumina NovaSeq 6000	Normal youth group (huadong cohort)	fastq	yCTRL_19_R1.fastq.gz
SRR15885372	SRP336949	PRJNA763023	SAMN21423111	yCTRL_2	yCTRL_2	yControl (huadong cohort)	AMPLICON	METAGENOMIC	PCR	paired	ILLUMINA	Illumina NovaSeq 6000	Normal youth group (huadong cohort)	fastq	yCTRL_2_R1.fastq.gz
SRR15885371	SRP336949	PRJNA763023	SAMN21423112	yCTRL_20	yCTRL_20	yControl (huadong cohort)	AMPLICON	METAGENOMIC	PCR	paired	ILLUMINA	Illumina NovaSeq 6000	Normal youth group (huadong cohort)	fastq	yCTRL_20_R1.fastq.gz
SRR15885370	SRP336949	PRJNA763023	SAMN21423113	yCTRL_21	yCTRL_21	yControl (huadong cohort)	AMPLICON	METAGENOMIC	PCR	paired	ILLUMINA	Illumina NovaSeq 6000	Normal youth group (huadong cohort)	fastq	yCTRL_21_R1.fastq.gz
SRR15885369	SRP336949	PRJNA763023	SAMN21423114	yCTRL_22	yCTRL_22	yControl (huadong cohort)	AMPLICON	METAGENOMIC	PCR	paired	ILLUMINA	Illumina NovaSeq 6000	Normal youth group (huadong cohort)	fastq	yCTRL_22_R1.fastq.gz
SRR15885368	SRP336949	PRJNA763023	SAMN21423115	yCTRL_23	yCTRL_23	yControl (huadong cohort)	AMPLICON	METAGENOMIC	PCR	paired	ILLUMINA	Illumina NovaSeq 6000	Normal youth group (huadong cohort)	fastq	yCTRL_23_R1.fastq.gz
SRR15885367	SRP336949	PRJNA763023	SAMN21423116	yCTRL_24	yCTRL_24	yControl (huadong cohort)	AMPLICON	METAGENOMIC	PCR	paired	ILLUMINA	Illumina NovaSeq 6000	Normal youth group (huadong cohort)	fastq	yCTRL_24_R1.fastq.gz
SRR15885366	SRP336949	PRJNA763023	SAMN21423117	yCTRL_25	yCTRL_25	yControl (huadong cohort)	AMPLICON	METAGENOMIC	PCR	paired	ILLUMINA	Illumina NovaSeq 6000	Normal youth group (huadong cohort)	fastq	yCTRL_25_R1.fastq.gz
SRR15885365	SRP336949	PRJNA763023	SAMN21423118	yCTRL_26	yCTRL_26	yControl (huadong cohort)	AMPLICON	METAGENOMIC	PCR	paired	ILLUMINA	Illumina NovaSeq 6000	Normal youth group (huadong cohort)	fastq	yCTRL_26_R1.fastq.gz
SRR15885363	SRP336949	PRJNA763023	SAMN21423119	yCTRL_27	yCTRL_27	yControl (huadong cohort)	AMPLICON	METAGENOMIC	PCR	paired	ILLUMINA	Illumina NovaSeq 6000	Normal youth group (huadong cohort)	fastq	yCTRL_27_R1.fastq.gz
SRR15885362	SRP336949	PRJNA763023	SAMN21423120	yCTRL_28	yCTRL_28	yControl (huadong cohort)	AMPLICON	METAGENOMIC	PCR	paired	ILLUMINA	Illumina NovaSeq 6000	Normal youth group (huadong cohort)	fastq	yCTRL_28_R1.fastq.gz
SRR15885361	SRP336949	PRJNA763023	SAMN21423121	yCTRL_29	yCTRL_29	yControl (huadong cohort)	AMPLICON	METAGENOMIC	PCR	paired	ILLUMINA	Illumina NovaSeq 6000	Normal youth group (huadong cohort)	fastq	yCTRL_29_R1.fastq.gz
SRR15885360	SRP336949	PRJNA763023	SAMN21423122	yCTRL_3	yCTRL_3	yControl (huadong cohort)	AMPLICON	METAGENOMIC	PCR	paired	ILLUMINA	Illumina NovaSeq 6000	Normal youth group (huadong cohort)	fastq	yCTRL_3_R1.fastq.gz
SRR15885359	SRP336949	PRJNA763023	SAMN21423123	yCTRL_30	yCTRL_30	yControl (huadong cohort)	AMPLICON	METAGENOMIC	PCR	paired	ILLUMINA	Illumina NovaSeq 6000	Normal youth group (huadong cohort)	fastq	yCTRL_30_R1.fastq.gz
SRR15885358	SRP336949	PRJNA763023	SAMN21423124	yCTRL_31	yCTRL_31	yControl (huadong cohort)	AMPLICON	METAGENOMIC	PCR	paired	ILLUMINA	Illumina NovaSeq 6000	Normal youth group (huadong cohort)	fastq	yCTRL_31_R1.fastq.gz
SRR15885357	SRP336949	PRJNA763023	SAMN21423125	yCTRL_32	yCTRL_32	yControl (huadong cohort)	AMPLICON	METAGENOMIC	PCR	paired	ILLUMINA	Illumina NovaSeq 6000	Normal youth group (huadong cohort)	fastq	yCTRL_32_R1.fastq.gz
SRR15885356	SRP336949	PRJNA763023	SAMN21423126	yCTRL_33	yCTRL_33	yControl (huadong cohort)	AMPLICON	METAGENOMIC	PCR	paired	ILLUMINA	Illumina NovaSeq 6000	Normal youth group (huadong cohort)	fastq	yCTRL_33_R1.fastq.gz
SRR15885355	SRP336949	PRJNA763023	SAMN21423127	yCTRL_34	yCTRL_34	yControl (huadong cohort)	AMPLICON	METAGENOMIC	PCR	paired	ILLUMINA	Illumina NovaSeq 6000	Normal youth group (huadong cohort)	fastq	yCTRL_34_R1.fastq.gz
SRR15885354	SRP336949	PRJNA763023	SAMN21423128	yCTRL_35	yCTRL_35	yControl (huadong cohort)	AMPLICON	METAGENOMIC	PCR	paired	ILLUMINA	Illumina NovaSeq 6000	Normal youth group (huadong cohort)	fastq	yCTRL_35_R1.fastq.gz
SRR15885352	SRP336949	PRJNA763023	SAMN21423129	yCTRL_36	yCTRL_36	yControl (huadong cohort)	AMPLICON	METAGENOMIC	PCR	paired	ILLUMINA	Illumina NovaSeq 6000	Normal youth group (huadong cohort)	fastq	yCTRL_36_R1.fastq.gz
SRR15885351	SRP336949	PRJNA763023	SAMN21423130	yCTRL_37	yCTRL_37	yControl (huadong cohort)	AMPLICON	METAGENOMIC	PCR	paired	ILLUMINA	Illumina NovaSeq 6000	Normal youth group (huadong cohort)	fastq	yCTRL_37_R1.fastq.gz
SRR15885350	SRP336949	PRJNA763023	SAMN21423131	yCTRL_38	yCTRL_38	yControl (huadong cohort)	AMPLICON	METAGENOMIC	PCR	paired	ILLUMINA	Illumina NovaSeq 6000	Normal youth group (huadong cohort)	fastq	yCTRL_38_R1.fastq.gz
SRR15885349	SRP336949	PRJNA763023	SAMN21423132	yCTRL_39	yCTRL_39	yControl (huadong cohort)	AMPLICON	METAGENOMIC	PCR	paired	ILLUMINA	Illumina NovaSeq 6000	Normal youth group (huadong cohort)	fastq	yCTRL_39_R1.fastq.gz
SRR15885348	SRP336949	PRJNA763023	SAMN21423133	yCTRL_4	yCTRL_4	yControl (huadong cohort)	AMPLICON	METAGENOMIC	PCR	paired	ILLUMINA	Illumina NovaSeq 6000	Normal youth group (huadong cohort)	fastq	yCTRL_4_R1.fastq.gz
SRR15885343	SRP336949	PRJNA763023	SAMN21423134	yCTRL_40	yCTRL_40	yControl (huadong cohort)	AMPLICON	METAGENOMIC	PCR	paired	ILLUMINA	Illumina NovaSeq 6000	Normal youth group (huadong cohort)	fastq	yCTRL_40_R1.fastq.gz
SRR15885342	SRP336949	PRJNA763023	SAMN21423135	yCTRL_41	yCTRL_41	yControl (huadong cohort)	AMPLICON	METAGENOMIC	PCR	paired	ILLUMINA	Illumina NovaSeq 6000	Normal youth group (huadong cohort)	fastq	yCTRL_41_R1.fastq.gz
SRR15885341	SRP336949	PRJNA763023	SAMN21423136	yCTRL_42	yCTRL_42	yControl (huadong cohort)	AMPLICON	METAGENOMIC	PCR	paired	ILLUMINA	Illumina NovaSeq 6000	Normal youth group (huadong cohort)	fastq	yCTRL_42_R1.fastq.gz
SRR15885340	SRP336949	PRJNA763023	SAMN21423137	yCTRL_43	yCTRL_43	yControl (huadong cohort)	AMPLICON	METAGENOMIC	PCR	paired	ILLUMINA	Illumina NovaSeq 6000	Normal youth group (huadong cohort)	fastq	yCTRL_43_R1.fastq.gz
SRR15885339	SRP336949	PRJNA763023	SAMN21423138	yCTRL_44	yCTRL_44	yControl (huadong cohort)	AMPLICON	METAGENOMIC	PCR	paired	ILLUMINA	Illumina NovaSeq 6000	Normal youth group (huadong cohort)	fastq	yCTRL_44_R1.fastq.gz
SRR15885337	SRP336949	PRJNA763023	SAMN21423139	yCTRL_45	yCTRL_45	yControl (huadong cohort)	AMPLICON	METAGENOMIC	PCR	paired	ILLUMINA	Illumina NovaSeq 6000	Normal youth group (huadong cohort)	fastq	yCTRL_45_R1.fastq.gz
SRR15885336	SRP336949	PRJNA763023	SAMN21423140	yCTRL_46	yCTRL_46	yControl (huadong cohort)	AMPLICON	METAGENOMIC	PCR	paired	ILLUMINA	Illumina NovaSeq 6000	Normal youth group (huadong cohort)	fastq	yCTRL_46_R1.fastq.gz
SRR15885335	SRP336949	PRJNA763023	SAMN21423141	yCTRL_47	yCTRL_47	yControl (huadong cohort)	AMPLICON	METAGENOMIC	PCR	paired	ILLUMINA	Illumina NovaSeq 6000	Normal youth group (huadong cohort)	fastq	yCTRL_47_R1.fastq.gz
SRR15885334	SRP336949	PRJNA763023	SAMN21423142	yCTRL_48	yCTRL_48	yControl (huadong cohort)	AMPLICON	METAGENOMIC	PCR	paired	ILLUMINA	Illumina NovaSeq 6000	Normal youth group (huadong cohort)	fastq	yCTRL_48_R1.fastq.gz
SRR15885333	SRP336949	PRJNA763023	SAMN21423143	yCTRL_49	yCTRL_49	yControl (huadong cohort)	AMPLICON	METAGENOMIC	PCR	paired	ILLUMINA	Illumina NovaSeq 6000	Normal youth group (huadong cohort)	fastq	yCTRL_49_R1.fastq.gz
SRR15885332	SRP336949	PRJNA763023	SAMN21423144	yCTRL_5	yCTRL_5	yControl (huadong cohort)	AMPLICON	METAGENOMIC	PCR	paired	ILLUMINA	Illumina NovaSeq 6000	Normal youth group (huadong cohort)	fastq	yCTRL_5_R1.fastq.gz
SRR15885331	SRP336949	PRJNA763023	SAMN21423145	yCTRL_50	yCTRL_50	yControl (huadong cohort)	AMPLICON	METAGENOMIC	PCR	paired	ILLUMINA	Illumina NovaSeq 6000	Normal youth group (huadong cohort)	fastq	yCTRL_50_R1.fastq.gz
SRR15885330	SRP336949	PRJNA763023	SAMN21423146	yCTRL_51	yCTRL_51	yControl (huadong cohort)	AMPLICON	METAGENOMIC	PCR	paired	ILLUMINA	Illumina NovaSeq 6000	Normal youth group (huadong cohort)	fastq	yCTRL_51_R1.fastq.gz
SRR15885329	SRP336949	PRJNA763023	SAMN21423147	yCTRL_52	yCTRL_52	yControl (huadong cohort)	AMPLICON	METAGENOMIC	PCR	paired	ILLUMINA	Illumina NovaSeq 6000	Normal youth group (huadong cohort)	fastq	yCTRL_52_R1.fastq.gz
SRR15885328	SRP336949	PRJNA763023	SAMN21423148	yCTRL_53a	yCTRL_53a	yControl (huadong cohort)	AMPLICON	METAGENOMIC	PCR	paired	ILLUMINA	Illumina NovaSeq 6000	Normal youth group (huadong cohort)	fastq	yCTRL_53a_R1.fastq.gz
SRR15885326	SRP336949	PRJNA763023	SAMN21423149	yCTRL_53b	yCTRL_53b	yControl (huadong cohort)	AMPLICON	METAGENOMIC	PCR	paired	ILLUMINA	Illumina NovaSeq 6000	Normal youth group (huadong cohort)	fastq	yCTRL_53b_R1.fastq.gz
SRR15885325	SRP336949	PRJNA763023	SAMN21423150	yCTRL_55	yCTRL_55	yControl (huadong cohort)	AMPLICON	METAGENOMIC	PCR	paired	ILLUMINA	Illumina NovaSeq 6000	Normal youth group (huadong cohort)	fastq	yCTRL_55_R1.fastq.gz
SRR15885324	SRP336949	PRJNA763023	SAMN21423151	yCTRL_56	yCTRL_56	yControl (huadong cohort)	AMPLICON	METAGENOMIC	PCR	paired	ILLUMINA	Illumina NovaSeq 6000	Normal youth group (huadong cohort)	fastq	yCTRL_56_R1.fastq.gz
SRR15885323	SRP336949	PRJNA763023	SAMN21423152	yCTRL_57	yCTRL_57	yControl (huadong cohort)	AMPLICON	METAGENOMIC	PCR	paired	ILLUMINA	Illumina NovaSeq 6000	Normal youth group (huadong cohort)	fastq	yCTRL_57_R1.fastq.gz
SRR15885322	SRP336949	PRJNA763023	SAMN21423153	yCTRL_58	yCTRL_58	yControl (huadong cohort)	AMPLICON	METAGENOMIC	PCR	paired	ILLUMINA	Illumina NovaSeq 6000	Normal youth group (huadong cohort)	fastq	yCTRL_58_R1.fastq.gz
SRR15885321	SRP336949	PRJNA763023	SAMN21423154	yCTRL_59	yCTRL_59	yControl (huadong cohort)	AMPLICON	METAGENOMIC	PCR	paired	ILLUMINA	Illumina NovaSeq 6000	Normal youth group (huadong cohort)	fastq	yCTRL_59_R1.fastq.gz
SRR15885320	SRP336949	PRJNA763023	SAMN21423155	yCTRL_6	yCTRL_6	yControl (huadong cohort)	AMPLICON	METAGENOMIC	PCR	paired	ILLUMINA	Illumina NovaSeq 6000	Normal youth group (huadong cohort)	fastq	yCTRL_6_R1.fastq.gz
SRR15885319	SRP336949	PRJNA763023	SAMN21423156	yCTRL_60	yCTRL_60	yControl (huadong cohort)	AMPLICON	METAGENOMIC	PCR	paired	ILLUMINA	Illumina NovaSeq 6000	Normal youth group (huadong cohort)	fastq	yCTRL_60_R1.fastq.gz
SRR15885318	SRP336949	PRJNA763023	SAMN21423157	yCTRL_61	yCTRL_61	yControl (huadong cohort)	AMPLICON	METAGENOMIC	PCR	paired	ILLUMINA	Illumina NovaSeq 6000	Normal youth group (huadong cohort)	fastq	yCTRL_61_R1.fastq.gz
SRR15885317	SRP336949	PRJNA763023	SAMN21423158	yCTRL_62	yCTRL_62	yControl (huadong cohort)	AMPLICON	METAGENOMIC	PCR	paired	ILLUMINA	Illumina NovaSeq 6000	Normal youth group (huadong cohort)	fastq	yCTRL_62_R1.fastq.gz
SRR15885314	SRP336949	PRJNA763023	SAMN21423159	yCTRL_63	yCTRL_63	yControl (huadong cohort)	AMPLICON	METAGENOMIC	PCR	paired	ILLUMINA	Illumina NovaSeq 6000	Normal youth group (huadong cohort)	fastq	yCTRL_63_R1.fastq.gz
SRR15885313	SRP336949	PRJNA763023	SAMN21423160	yCTRL_64	yCTRL_64	yControl (huadong cohort)	AMPLICON	METAGENOMIC	PCR	paired	ILLUMINA	Illumina NovaSeq 6000	Normal youth group (huadong cohort)	fastq	yCTRL_64_R1.fastq.gz
SRR15885312	SRP336949	PRJNA763023	SAMN21423161	yCTRL_65	yCTRL_65	yControl (huadong cohort)	AMPLICON	METAGENOMIC	PCR	paired	ILLUMINA	Illumina NovaSeq 6000	Normal youth group (huadong cohort)	fastq	yCTRL_65_R1.fastq.gz
SRR15885279	SRP336949	PRJNA763023	SAMN21423162	yCTRL_66	yCTRL_66	yControl (huadong cohort)	AMPLICON	METAGENOMIC	PCR	paired	ILLUMINA	Illumina NovaSeq 6000	Normal youth group (huadong cohort)	fastq	yCTRL_66_R1.fastq.gz
SRR15885278	SRP336949	PRJNA763023	SAMN21423163	yCTRL_67	yCTRL_67	yControl (huadong cohort)	AMPLICON	METAGENOMIC	PCR	paired	ILLUMINA	Illumina NovaSeq 6000	Normal youth group (huadong cohort)	fastq	yCTRL_67_R1.fastq.gz
SRR15885277	SRP336949	PRJNA763023	SAMN21423164	yCTRL_68	yCTRL_68	yControl (huadong cohort)	AMPLICON	METAGENOMIC	PCR	paired	ILLUMINA	Illumina NovaSeq 6000	Normal youth group (huadong cohort)	fastq	yCTRL_68_R1.fastq.gz
SRR15885276	SRP336949	PRJNA763023	SAMN21423165	yCTRL_69	yCTRL_69	yControl (huadong cohort)	AMPLICON	METAGENOMIC	PCR	paired	ILLUMINA	Illumina NovaSeq 6000	Normal youth group (huadong cohort)	fastq	yCTRL_69_R1.fastq.gz
SRR15885275	SRP336949	PRJNA763023	SAMN21423166	yCTRL_7	yCTRL_7	yControl (huadong cohort)	AMPLICON	METAGENOMIC	PCR	paired	ILLUMINA	Illumina NovaSeq 6000	Normal youth group (huadong cohort)	fastq	yCTRL_7_R1.fastq.gz
SRR15885274	SRP336949	PRJNA763023	SAMN21423167	yCTRL_8	yCTRL_8	yControl (huadong cohort)	AMPLICON	METAGENOMIC	PCR	paired	ILLUMINA	Illumina NovaSeq 6000	Normal youth group (huadong cohort)	fastq	yCTRL_8_R1.fastq.gz
SRR15885273	SRP336949	PRJNA763023	SAMN21423168	yCTRL_9	yCTRL_9	yControl (huadong cohort)	AMPLICON	METAGENOMIC	PCR	paired	ILLUMINA	Illumina NovaSeq 6000	Normal youth group (huadong cohort)	fastq	yCTRL_9_R1.fastq.gz
SRR16124367	SRP336949	PRJNA763023	SAMN21877043	M_HO_01	M_HO_01	M_HO	WGS	METAGENOMIC	RANDOM	paired	ILLUMINA	Illumina NovaSeq 6000	Normal elderly group	fastq	M_HO_01_R1.fastq.gz
SRR16124366	SRP336949	PRJNA763023	SAMN21877044	M_HO_02	M_HO_02	M_HO	WGS	METAGENOMIC	RANDOM	paired	ILLUMINA	Illumina NovaSeq 6000	Normal elderly group	fastq	M_HO_02_R1.fastq.gz
SRR16124255	SRP336949	PRJNA763023	SAMN21877045	M_HO_03	M_HO_03	M_HO	WGS	METAGENOMIC	RANDOM	paired	ILLUMINA	Illumina NovaSeq 6000	Normal elderly group	fastq	M_HO_03_R1.fastq.gz
SRR16124244	SRP336949	PRJNA763023	SAMN21877046	M_HO_04	M_HO_04	M_HO	WGS	METAGENOMIC	RANDOM	paired	ILLUMINA	Illumina NovaSeq 6000	Normal elderly group	fastq	M_HO_04_R1.fastq.gz
SRR16124233	SRP336949	PRJNA763023	SAMN21877047	M_HO_05	M_HO_05	M_HO	WGS	METAGENOMIC	RANDOM	paired	ILLUMINA	Illumina NovaSeq 6000	Normal elderly group	fastq	M_HO_05_R1.fastq.gz
SRR16124222	SRP336949	PRJNA763023	SAMN21877048	M_HO_06	M_HO_06	M_HO	WGS	METAGENOMIC	RANDOM	paired	ILLUMINA	Illumina NovaSeq 6000	Normal elderly group	fastq	M_HO_06_R1.fastq.gz
SRR16124211	SRP336949	PRJNA763023	SAMN21877049	M_HO_07	M_HO_07	M_HO	WGS	METAGENOMIC	RANDOM	paired	ILLUMINA	Illumina NovaSeq 6000	Normal elderly group	fastq	M_HO_07_R1.fastq.gz
SRR16124200	SRP336949	PRJNA763023	SAMN21877050	M_HO_08	M_HO_08	M_HO	WGS	METAGENOMIC	RANDOM	paired	ILLUMINA	Illumina NovaSeq 6000	Normal elderly group	fastq	M_HO_08_R1.fastq.gz
SRR16124189	SRP336949	PRJNA763023	SAMN21877051	M_HO_09	M_HO_09	M_HO	WGS	METAGENOMIC	RANDOM	paired	ILLUMINA	Illumina NovaSeq 6000	Normal elderly group	fastq	M_HO_09_R1.fastq.gz
SRR16124178	SRP336949	PRJNA763023	SAMN21877052	M_HO_10	M_HO_10	M_HO	WGS	METAGENOMIC	RANDOM	paired	ILLUMINA	Illumina NovaSeq 6000	Normal elderly group	fastq	M_HO_10_R1.fastq.gz
SRR16124365	SRP336949	PRJNA763023	SAMN21877053	M_HO_11	M_HO_11	M_HO	WGS	METAGENOMIC	RANDOM	paired	ILLUMINA	Illumina NovaSeq 6000	Normal elderly group	fastq	M_HO_11_R1.fastq.gz
SRR16124354	SRP336949	PRJNA763023	SAMN21877054	M_HO_12	M_HO_12	M_HO	WGS	METAGENOMIC	RANDOM	paired	ILLUMINA	Illumina NovaSeq 6000	Normal elderly group	fastq	M_HO_12_R1.fastq.gz
SRR16124343	SRP336949	PRJNA763023	SAMN21877055	M_HO_13	M_HO_13	M_HO	WGS	METAGENOMIC	RANDOM	paired	ILLUMINA	Illumina NovaSeq 6000	Normal elderly group	fastq	M_HO_13_R1.fastq.gz
SRR16124332	SRP336949	PRJNA763023	SAMN21877056	M_HO_14	M_HO_14	M_HO	WGS	METAGENOMIC	RANDOM	paired	ILLUMINA	Illumina NovaSeq 6000	Normal elderly group	fastq	M_HO_14_R1.fastq.gz
SRR16124321	SRP336949	PRJNA763023	SAMN21877057	M_HO_15	M_HO_15	M_HO	WGS	METAGENOMIC	RANDOM	paired	ILLUMINA	Illumina NovaSeq 6000	Normal elderly group	fastq	M_HO_15_R1.fastq.gz
SRR16124310	SRP336949	PRJNA763023	SAMN21877058	M_HO_16	M_HO_16	M_HO	WGS	METAGENOMIC	RANDOM	paired	ILLUMINA	Illumina NovaSeq 6000	Normal elderly group	fastq	M_HO_16_R1.fastq.gz
SRR16124299	SRP336949	PRJNA763023	SAMN21877059	M_HO_17	M_HO_17	M_HO	WGS	METAGENOMIC	RANDOM	paired	ILLUMINA	Illumina NovaSeq 6000	Normal elderly group	fastq	M_HO_17_R1.fastq.gz
SRR16124288	SRP336949	PRJNA763023	SAMN21877060	M_HO_18	M_HO_18	M_HO	WGS	METAGENOMIC	RANDOM	paired	ILLUMINA	Illumina NovaSeq 6000	Normal elderly group	fastq	M_HO_18_R1.fastq.gz
SRR16124277	SRP336949	PRJNA763023	SAMN21877061	M_HO_19	M_HO_19	M_HO	WGS	METAGENOMIC	RANDOM	paired	ILLUMINA	Illumina NovaSeq 6000	Normal elderly group	fastq	M_HO_19_R1.fastq.gz
SRR16124266	SRP336949	PRJNA763023	SAMN21877062	M_HO_20	M_HO_20	M_HO	WGS	METAGENOMIC	RANDOM	paired	ILLUMINA	Illumina NovaSeq 6000	Normal elderly group	fastq	M_HO_20_R1.fastq.gz
SRR16124254	SRP336949	PRJNA763023	SAMN21877063	M_HO_21	M_HO_21	M_HO	WGS	METAGENOMIC	RANDOM	paired	ILLUMINA	Illumina NovaSeq 6000	Normal elderly group	fastq	M_HO_21_R1.fastq.gz
SRR16124253	SRP336949	PRJNA763023	SAMN21877064	M_HO_22	M_HO_22	M_HO	WGS	METAGENOMIC	RANDOM	paired	ILLUMINA	Illumina NovaSeq 6000	Normal elderly group	fastq	M_HO_22_R1.fastq.gz
SRR16124252	SRP336949	PRJNA763023	SAMN21877065	M_HO_23	M_HO_23	M_HO	WGS	METAGENOMIC	RANDOM	paired	ILLUMINA	Illumina NovaSeq 6000	Normal elderly group	fastq	M_HO_23_R1.fastq.gz
SRR16124251	SRP336949	PRJNA763023	SAMN21877066	M_HO_24	M_HO_24	M_HO	WGS	METAGENOMIC	RANDOM	paired	ILLUMINA	Illumina NovaSeq 6000	Normal elderly group	fastq	M_HO_24_R1.fastq.gz
SRR16124250	SRP336949	PRJNA763023	SAMN21877067	M_HO_25	M_HO_25	M_HO	WGS	METAGENOMIC	RANDOM	paired	ILLUMINA	Illumina NovaSeq 6000	Normal elderly group	fastq	M_HO_25_R1.fastq.gz
SRR16124249	SRP336949	PRJNA763023	SAMN21877068	M_HO_26	M_HO_26	M_HO	WGS	METAGENOMIC	RANDOM	paired	ILLUMINA	Illumina NovaSeq 6000	Normal elderly group	fastq	M_HO_26_R1.fastq.gz
SRR16124248	SRP336949	PRJNA763023	SAMN21877069	M_HO_27	M_HO_27	M_HO	WGS	METAGENOMIC	RANDOM	paired	ILLUMINA	Illumina NovaSeq 6000	Normal elderly group	fastq	M_HO_27_R1.fastq.gz
SRR16124247	SRP336949	PRJNA763023	SAMN21877070	M_HO_28	M_HO_28	M_HO	WGS	METAGENOMIC	RANDOM	paired	ILLUMINA	Illumina NovaSeq 6000	Normal elderly group	fastq	M_HO_28_R1.fastq.gz
SRR16124246	SRP336949	PRJNA763023	SAMN21877071	M_HO_29	M_HO_29	M_HO	WGS	METAGENOMIC	RANDOM	paired	ILLUMINA	Illumina NovaSeq 6000	Normal elderly group	fastq	M_HO_29_R1.fastq.gz
SRR16124245	SRP336949	PRJNA763023	SAMN21877072	M_HO_30	M_HO_30	M_HO	WGS	METAGENOMIC	RANDOM	paired	ILLUMINA	Illumina NovaSeq 6000	Normal elderly group	fastq	M_HO_30_R1.fastq.gz
SRR16124243	SRP336949	PRJNA763023	SAMN21877073	M_HO_31	M_HO_31	M_HO	WGS	METAGENOMIC	RANDOM	paired	ILLUMINA	Illumina NovaSeq 6000	Normal elderly group	fastq	M_HO_31_R1.fastq.gz
SRR16124242	SRP336949	PRJNA763023	SAMN21877074	M_HO_32	M_HO_32	M_HO	WGS	METAGENOMIC	RANDOM	paired	ILLUMINA	Illumina NovaSeq 6000	Normal elderly group	fastq	M_HO_32_R1.fastq.gz
SRR16124241	SRP336949	PRJNA763023	SAMN21877075	M_HO_33	M_HO_33	M_HO	WGS	METAGENOMIC	RANDOM	paired	ILLUMINA	Illumina NovaSeq 6000	Normal elderly group	fastq	M_HO_33_R1.fastq.gz
SRR16124240	SRP336949	PRJNA763023	SAMN21877076	M_HO_34	M_HO_34	M_HO	WGS	METAGENOMIC	RANDOM	paired	ILLUMINA	Illumina NovaSeq 6000	Normal elderly group	fastq	M_HO_34_R1.fastq.gz
SRR16124239	SRP336949	PRJNA763023	SAMN21877077	M_HO_35	M_HO_35	M_HO	WGS	METAGENOMIC	RANDOM	paired	ILLUMINA	Illumina NovaSeq 6000	Normal elderly group	fastq	M_HO_35_R1.fastq.gz
SRR16124238	SRP336949	PRJNA763023	SAMN21877078	M_HO_36	M_HO_36	M_HO	WGS	METAGENOMIC	RANDOM	paired	ILLUMINA	Illumina NovaSeq 6000	Normal elderly group	fastq	M_HO_36_R1.fastq.gz
SRR16124237	SRP336949	PRJNA763023	SAMN21877079	M_HO_37	M_HO_37	M_HO	WGS	METAGENOMIC	RANDOM	paired	ILLUMINA	Illumina NovaSeq 6000	Normal elderly group	fastq	M_HO_37_R1.fastq.gz
SRR16124236	SRP336949	PRJNA763023	SAMN21877080	M_HO_38	M_HO_38	M_HO	WGS	METAGENOMIC	RANDOM	paired	ILLUMINA	Illumina NovaSeq 6000	Normal elderly group	fastq	M_HO_38_R1.fastq.gz
SRR16124235	SRP336949	PRJNA763023	SAMN21877081	M_HO_39	M_HO_39	M_HO	WGS	METAGENOMIC	RANDOM	paired	ILLUMINA	Illumina NovaSeq 6000	Normal elderly group	fastq	M_HO_39_R1.fastq.gz
SRR16124234	SRP336949	PRJNA763023	SAMN21877082	M_HO_40	M_HO_40	M_HO	WGS	METAGENOMIC	RANDOM	paired	ILLUMINA	Illumina NovaSeq 6000	Normal elderly group	fastq	M_HO_40_R1.fastq.gz
SRR16124232	SRP336949	PRJNA763023	SAMN21877083	M_HO_41	M_HO_41	M_HO	WGS	METAGENOMIC	RANDOM	paired	ILLUMINA	Illumina NovaSeq 6000	Normal elderly group	fastq	M_HO_41_R1.fastq.gz
SRR16124231	SRP336949	PRJNA763023	SAMN21877084	M_HO_42	M_HO_42	M_HO	WGS	METAGENOMIC	RANDOM	paired	ILLUMINA	Illumina NovaSeq 6000	Normal elderly group	fastq	M_HO_42_R1.fastq.gz
SRR16124230	SRP336949	PRJNA763023	SAMN21877085	M_HO_43	M_HO_43	M_HO	WGS	METAGENOMIC	RANDOM	paired	ILLUMINA	Illumina NovaSeq 6000	Normal elderly group	fastq	M_HO_43_R1.fastq.gz
SRR16124229	SRP336949	PRJNA763023	SAMN21877086	M_HO_44	M_HO_44	M_HO	WGS	METAGENOMIC	RANDOM	paired	ILLUMINA	Illumina NovaSeq 6000	Normal elderly group	fastq	M_HO_44_R1.fastq.gz
SRR16124228	SRP336949	PRJNA763023	SAMN21877087	M_HO_45	M_HO_45	M_HO	WGS	METAGENOMIC	RANDOM	paired	ILLUMINA	Illumina NovaSeq 6000	Normal elderly group	fastq	M_HO_45_R1.fastq.gz
SRR16124227	SRP336949	PRJNA763023	SAMN21877088	M_HO_46	M_HO_46	M_HO	WGS	METAGENOMIC	RANDOM	paired	ILLUMINA	Illumina NovaSeq 6000	Normal elderly group	fastq	M_HO_46_R1.fastq.gz
SRR16124226	SRP336949	PRJNA763023	SAMN21877089	M_HO_47	M_HO_47	M_HO	WGS	METAGENOMIC	RANDOM	paired	ILLUMINA	Illumina NovaSeq 6000	Normal elderly group	fastq	M_HO_47_R1.fastq.gz
SRR16124225	SRP336949	PRJNA763023	SAMN21877090	M_HO_48	M_HO_48	M_HO	WGS	METAGENOMIC	RANDOM	paired	ILLUMINA	Illumina NovaSeq 6000	Normal elderly group	fastq	M_HO_48_R1.fastq.gz
SRR16124224	SRP336949	PRJNA763023	SAMN21877091	M_HO_49	M_HO_49	M_HO	WGS	METAGENOMIC	RANDOM	paired	ILLUMINA	Illumina NovaSeq 6000	Normal elderly group	fastq	M_HO_49_R1.fastq.gz
SRR16124223	SRP336949	PRJNA763023	SAMN21877092	M_HO_50	M_HO_50	M_HO	WGS	METAGENOMIC	RANDOM	paired	ILLUMINA	Illumina NovaSeq 6000	Normal elderly group	fastq	M_HO_50_R1.fastq.gz
SRR16124221	SRP336949	PRJNA763023	SAMN21877093	M_HY_01	M_HY_01	M_HY	WGS	METAGENOMIC	RANDOM	paired	ILLUMINA	Illumina NovaSeq 6000	Normal youth group	fastq	M_HY_01_R1.fastq.gz
SRR16124220	SRP336949	PRJNA763023	SAMN21877094	M_HY_02	M_HY_02	M_HY	WGS	METAGENOMIC	RANDOM	paired	ILLUMINA	Illumina NovaSeq 6000	Normal youth group	fastq	M_HY_02_R1.fastq.gz
SRR16124219	SRP336949	PRJNA763023	SAMN21877095	M_HY_03	M_HY_03	M_HY	WGS	METAGENOMIC	RANDOM	paired	ILLUMINA	Illumina NovaSeq 6000	Normal youth group	fastq	M_HY_03_R1.fastq.gz
SRR16124218	SRP336949	PRJNA763023	SAMN21877096	M_HY_04	M_HY_04	M_HY	WGS	METAGENOMIC	RANDOM	paired	ILLUMINA	Illumina NovaSeq 6000	Normal youth group	fastq	M_HY_04_R1.fastq.gz
SRR16124217	SRP336949	PRJNA763023	SAMN21877097	M_HY_05	M_HY_05	M_HY	WGS	METAGENOMIC	RANDOM	paired	ILLUMINA	Illumina NovaSeq 6000	Normal youth group	fastq	M_HY_05_R1.fastq.gz
SRR16124216	SRP336949	PRJNA763023	SAMN21877098	M_HY_06	M_HY_06	M_HY	WGS	METAGENOMIC	RANDOM	paired	ILLUMINA	Illumina NovaSeq 6000	Normal youth group	fastq	M_HY_06_R1.fastq.gz
SRR16124215	SRP336949	PRJNA763023	SAMN21877099	M_HY_07	M_HY_07	M_HY	WGS	METAGENOMIC	RANDOM	paired	ILLUMINA	Illumina NovaSeq 6000	Normal youth group	fastq	M_HY_07_R1.fastq.gz
SRR16124214	SRP336949	PRJNA763023	SAMN21877100	M_HY_08	M_HY_08	M_HY	WGS	METAGENOMIC	RANDOM	paired	ILLUMINA	Illumina NovaSeq 6000	Normal youth group	fastq	M_HY_08_R1.fastq.gz
SRR16124213	SRP336949	PRJNA763023	SAMN21877101	M_HY_09	M_HY_09	M_HY	WGS	METAGENOMIC	RANDOM	paired	ILLUMINA	Illumina NovaSeq 6000	Normal youth group	fastq	M_HY_09_R1.fastq.gz
SRR16124212	SRP336949	PRJNA763023	SAMN21877102	M_HY_10	M_HY_10	M_HY	WGS	METAGENOMIC	RANDOM	paired	ILLUMINA	Illumina NovaSeq 6000	Normal youth group	fastq	M_HY_10_R1.fastq.gz
SRR16124210	SRP336949	PRJNA763023	SAMN21877103	M_HY_11	M_HY_11	M_HY	WGS	METAGENOMIC	RANDOM	paired	ILLUMINA	Illumina NovaSeq 6000	Normal youth group	fastq	M_HY_11_R1.fastq.gz
SRR16124209	SRP336949	PRJNA763023	SAMN21877104	M_HY_12	M_HY_12	M_HY	WGS	METAGENOMIC	RANDOM	paired	ILLUMINA	Illumina NovaSeq 6000	Normal youth group	fastq	M_HY_12_R1.fastq.gz
SRR16124208	SRP336949	PRJNA763023	SAMN21877105	M_HY_13	M_HY_13	M_HY	WGS	METAGENOMIC	RANDOM	paired	ILLUMINA	Illumina NovaSeq 6000	Normal youth group	fastq	M_HY_13_R1.fastq.gz
SRR16124207	SRP336949	PRJNA763023	SAMN21877106	M_HY_14	M_HY_14	M_HY	WGS	METAGENOMIC	RANDOM	paired	ILLUMINA	Illumina NovaSeq 6000	Normal youth group	fastq	M_HY_14_R1.fastq.gz
SRR16124206	SRP336949	PRJNA763023	SAMN21877107	M_HY_15	M_HY_15	M_HY	WGS	METAGENOMIC	RANDOM	paired	ILLUMINA	Illumina NovaSeq 6000	Normal youth group	fastq	M_HY_15_R1.fastq.gz
SRR16124205	SRP336949	PRJNA763023	SAMN21877108	M_HY_16	M_HY_16	M_HY	WGS	METAGENOMIC	RANDOM	paired	ILLUMINA	Illumina NovaSeq 6000	Normal youth group	fastq	M_HY_16_R1.fastq.gz
SRR16124204	SRP336949	PRJNA763023	SAMN21877109	M_HY_17A	M_HY_17A	M_HY	WGS	METAGENOMIC	RANDOM	paired	ILLUMINA	Illumina NovaSeq 6000	Normal youth group	fastq	M_HY_17A_R1.fastq.gz
SRR16124203	SRP336949	PRJNA763023	SAMN21877110	M_HY_17B	M_HY_17B	M_HY	WGS	METAGENOMIC	RANDOM	paired	ILLUMINA	Illumina NovaSeq 6000	Normal youth group	fastq	M_HY_17B_R1.fastq.gz
SRR16124202	SRP336949	PRJNA763023	SAMN21877111	M_HY_18A	M_HY_18A	M_HY	WGS	METAGENOMIC	RANDOM	paired	ILLUMINA	Illumina NovaSeq 6000	Normal youth group	fastq	M_HY_18A_R1.fastq.gz
SRR16124201	SRP336949	PRJNA763023	SAMN21877112	M_HY_18B	M_HY_18B	M_HY	WGS	METAGENOMIC	RANDOM	paired	ILLUMINA	Illumina NovaSeq 6000	Normal youth group	fastq	M_HY_18B_R1.fastq.gz
SRR16124199	SRP336949	PRJNA763023	SAMN21877113	M_HY_19A	M_HY_19A	M_HY	WGS	METAGENOMIC	RANDOM	paired	ILLUMINA	Illumina NovaSeq 6000	Normal youth group	fastq	M_HY_19A_R1.fastq.gz
SRR16124198	SRP336949	PRJNA763023	SAMN21877114	M_HY_19B	M_HY_19B	M_HY	WGS	METAGENOMIC	RANDOM	paired	ILLUMINA	Illumina NovaSeq 6000	Normal youth group	fastq	M_HY_19B_R1.fastq.gz
SRR16124197	SRP336949	PRJNA763023	SAMN21877115	M_HY_20A	M_HY_20A	M_HY	WGS	METAGENOMIC	RANDOM	paired	ILLUMINA	Illumina NovaSeq 6000	Normal youth group	fastq	M_HY_20A_R1.fastq.gz
SRR16124196	SRP336949	PRJNA763023	SAMN21877116	M_HY_20B	M_HY_20B	M_HY	WGS	METAGENOMIC	RANDOM	paired	ILLUMINA	Illumina NovaSeq 6000	Normal youth group	fastq	M_HY_20B_R1.fastq.gz
SRR16124195	SRP336949	PRJNA763023	SAMN21877117	M_HY_21A	M_HY_21A	M_HY	WGS	METAGENOMIC	RANDOM	paired	ILLUMINA	Illumina NovaSeq 6000	Normal youth group	fastq	M_HY_21A_R1.fastq.gz
SRR16124194	SRP336949	PRJNA763023	SAMN21877118	M_HY_21B	M_HY_21B	M_HY	WGS	METAGENOMIC	RANDOM	paired	ILLUMINA	Illumina NovaSeq 6000	Normal youth group	fastq	M_HY_21B_R1.fastq.gz
SRR16124193	SRP336949	PRJNA763023	SAMN21877119	M_HY_22	M_HY_22	M_HY	WGS	METAGENOMIC	RANDOM	paired	ILLUMINA	Illumina NovaSeq 6000	Normal youth group	fastq	M_HY_22_R1.fastq.gz
SRR16124192	SRP336949	PRJNA763023	SAMN21877120	M_HY_23	M_HY_23	M_HY	WGS	METAGENOMIC	RANDOM	paired	ILLUMINA	Illumina NovaSeq 6000	Normal youth group	fastq	M_HY_23_R1.fastq.gz
SRR16124191	SRP336949	PRJNA763023	SAMN21877121	M_HY_24	M_HY_24	M_HY	WGS	METAGENOMIC	RANDOM	paired	ILLUMINA	Illumina NovaSeq 6000	Normal youth group	fastq	M_HY_24_R1.fastq.gz
SRR16124190	SRP336949	PRJNA763023	SAMN21877122	M_HY_25	M_HY_25	M_HY	WGS	METAGENOMIC	RANDOM	paired	ILLUMINA	Illumina NovaSeq 6000	Normal youth group	fastq	M_HY_25_R1.fastq.gz
SRR16124188	SRP336949	PRJNA763023	SAMN21877123	M_HY_26	M_HY_26	M_HY	WGS	METAGENOMIC	RANDOM	paired	ILLUMINA	Illumina NovaSeq 6000	Normal youth group	fastq	M_HY_26_R1.fastq.gz
SRR16124187	SRP336949	PRJNA763023	SAMN21877124	M_HY_27	M_HY_27	M_HY	WGS	METAGENOMIC	RANDOM	paired	ILLUMINA	Illumina NovaSeq 6000	Normal youth group	fastq	M_HY_27_R1.fastq.gz
SRR16124186	SRP336949	PRJNA763023	SAMN21877125	M_HY_28	M_HY_28	M_HY	WGS	METAGENOMIC	RANDOM	paired	ILLUMINA	Illumina NovaSeq 6000	Normal youth group	fastq	M_HY_28_R1.fastq.gz
SRR16124185	SRP336949	PRJNA763023	SAMN21877126	M_HY_29	M_HY_29	M_HY	WGS	METAGENOMIC	RANDOM	paired	ILLUMINA	Illumina NovaSeq 6000	Normal youth group	fastq	M_HY_29_R1.fastq.gz
SRR16124184	SRP336949	PRJNA763023	SAMN21877127	M_HY_30	M_HY_30	M_HY	WGS	METAGENOMIC	RANDOM	paired	ILLUMINA	Illumina NovaSeq 6000	Normal youth group	fastq	M_HY_30_R1.fastq.gz
SRR16124183	SRP336949	PRJNA763023	SAMN21877128	M_HY_31	M_HY_31	M_HY	WGS	METAGENOMIC	RANDOM	paired	ILLUMINA	Illumina NovaSeq 6000	Normal youth group	fastq	M_HY_31_R1.fastq.gz
SRR16124182	SRP336949	PRJNA763023	SAMN21877129	M_HY_32	M_HY_32	M_HY	WGS	METAGENOMIC	RANDOM	paired	ILLUMINA	Illumina NovaSeq 6000	Normal youth group	fastq	M_HY_32_R1.fastq.gz
SRR16124181	SRP336949	PRJNA763023	SAMN21877130	M_HY_33	M_HY_33	M_HY	WGS	METAGENOMIC	RANDOM	paired	ILLUMINA	Illumina NovaSeq 6000	Normal youth group	fastq	M_HY_33_R1.fastq.gz
SRR16124180	SRP336949	PRJNA763023	SAMN21877131	M_HY_34	M_HY_34	M_HY	WGS	METAGENOMIC	RANDOM	paired	ILLUMINA	Illumina NovaSeq 6000	Normal youth group	fastq	M_HY_34_R1.fastq.gz
SRR16124179	SRP336949	PRJNA763023	SAMN21877132	M_HY_35	M_HY_35	M_HY	WGS	METAGENOMIC	RANDOM	paired	ILLUMINA	Illumina NovaSeq 6000	Normal youth group	fastq	M_HY_35_R1.fastq.gz
SRR16124177	SRP336949	PRJNA763023	SAMN21877133	M_HY_36	M_HY_36	M_HY	WGS	METAGENOMIC	RANDOM	paired	ILLUMINA	Illumina NovaSeq 6000	Normal youth group	fastq	M_HY_36_R1.fastq.gz
SRR16124176	SRP336949	PRJNA763023	SAMN21877134	M_HY_37	M_HY_37	M_HY	WGS	METAGENOMIC	RANDOM	paired	ILLUMINA	Illumina NovaSeq 6000	Normal youth group	fastq	M_HY_37_R1.fastq.gz
SRR16124175	SRP336949	PRJNA763023	SAMN21877135	M_HY_38	M_HY_38	M_HY	WGS	METAGENOMIC	RANDOM	paired	ILLUMINA	Illumina NovaSeq 6000	Normal youth group	fastq	M_HY_38_R1.fastq.gz
SRR16124174	SRP336949	PRJNA763023	SAMN21877136	M_HY_39	M_HY_39	M_HY	WGS	METAGENOMIC	RANDOM	paired	ILLUMINA	Illumina NovaSeq 6000	Normal youth group	fastq	M_HY_39_R1.fastq.gz
SRR16124173	SRP336949	PRJNA763023	SAMN21877137	M_HY_40	M_HY_40	M_HY	WGS	METAGENOMIC	RANDOM	paired	ILLUMINA	Illumina NovaSeq 6000	Normal youth group	fastq	M_HY_40_R1.fastq.gz
SRR16124172	SRP336949	PRJNA763023	SAMN21877138	M_HY_41	M_HY_41	M_HY	WGS	METAGENOMIC	RANDOM	paired	ILLUMINA	Illumina NovaSeq 6000	Normal youth group	fastq	M_HY_41_R1.fastq.gz
SRR16124171	SRP336949	PRJNA763023	SAMN21877139	M_HY_42	M_HY_42	M_HY	WGS	METAGENOMIC	RANDOM	paired	ILLUMINA	Illumina NovaSeq 6000	Normal youth group	fastq	M_HY_42_R1.fastq.gz
SRR16124170	SRP336949	PRJNA763023	SAMN21877140	M_HY_43	M_HY_43	M_HY	WGS	METAGENOMIC	RANDOM	paired	ILLUMINA	Illumina NovaSeq 6000	Normal youth group	fastq	M_HY_43_R1.fastq.gz
SRR16124169	SRP336949	PRJNA763023	SAMN21877141	M_HY_44	M_HY_44	M_HY	WGS	METAGENOMIC	RANDOM	paired	ILLUMINA	Illumina NovaSeq 6000	Normal youth group	fastq	M_HY_44_R1.fastq.gz
SRR16124168	SRP336949	PRJNA763023	SAMN21877142	M_HY_45	M_HY_45	M_HY	WGS	METAGENOMIC	RANDOM	paired	ILLUMINA	Illumina NovaSeq 6000	Normal youth group	fastq	M_HY_45_R1.fastq.gz
SRR16124364	SRP336949	PRJNA763023	SAMN21877143	M_O_01	M_O_01	M_O	WGS	METAGENOMIC	RANDOM	paired	ILLUMINA	Illumina NovaSeq 6000	Elderly colorectal cancer group	fastq	M_O_01_R1.fastq.gz
SRR16124363	SRP336949	PRJNA763023	SAMN21877144	M_O_02	M_O_02	M_O	WGS	METAGENOMIC	RANDOM	paired	ILLUMINA	Illumina NovaSeq 6000	Elderly colorectal cancer group	fastq	M_O_02_R1.fastq.gz
SRR16124362	SRP336949	PRJNA763023	SAMN21877145	M_O_03	M_O_03	M_O	WGS	METAGENOMIC	RANDOM	paired	ILLUMINA	Illumina NovaSeq 6000	Elderly colorectal cancer group	fastq	M_O_03_R1.fastq.gz
SRR16124361	SRP336949	PRJNA763023	SAMN21877146	M_O_04	M_O_04	M_O	WGS	METAGENOMIC	RANDOM	paired	ILLUMINA	Illumina NovaSeq 6000	Elderly colorectal cancer group	fastq	M_O_04_R1.fastq.gz
SRR16124360	SRP336949	PRJNA763023	SAMN21877147	M_O_05	M_O_05	M_O	WGS	METAGENOMIC	RANDOM	paired	ILLUMINA	Illumina NovaSeq 6000	Elderly colorectal cancer group	fastq	M_O_05_R1.fastq.gz
SRR16124359	SRP336949	PRJNA763023	SAMN21877148	M_O_06	M_O_06	M_O	WGS	METAGENOMIC	RANDOM	paired	ILLUMINA	Illumina NovaSeq 6000	Elderly colorectal cancer group	fastq	M_O_06_R1.fastq.gz
SRR16124358	SRP336949	PRJNA763023	SAMN21877149	M_O_07	M_O_07	M_O	WGS	METAGENOMIC	RANDOM	paired	ILLUMINA	Illumina NovaSeq 6000	Elderly colorectal cancer group	fastq	M_O_07_R1.fastq.gz
SRR16124357	SRP336949	PRJNA763023	SAMN21877150	M_O_08	M_O_08	M_O	WGS	METAGENOMIC	RANDOM	paired	ILLUMINA	Illumina NovaSeq 6000	Elderly colorectal cancer group	fastq	M_O_08_R1.fastq.gz
SRR16124356	SRP336949	PRJNA763023	SAMN21877151	M_O_09	M_O_09	M_O	WGS	METAGENOMIC	RANDOM	paired	ILLUMINA	Illumina NovaSeq 6000	Elderly colorectal cancer group	fastq	M_O_09_R1.fastq.gz
SRR16124355	SRP336949	PRJNA763023	SAMN21877152	M_O_10	M_O_10	M_O	WGS	METAGENOMIC	RANDOM	paired	ILLUMINA	Illumina NovaSeq 6000	Elderly colorectal cancer group	fastq	M_O_10_R1.fastq.gz
SRR16124353	SRP336949	PRJNA763023	SAMN21877153	M_O_100	M_O_100	M_O	WGS	METAGENOMIC	RANDOM	paired	ILLUMINA	Illumina NovaSeq 6000	Elderly colorectal cancer group	fastq	M_O_100_R1.fastq.gz
SRR16124352	SRP336949	PRJNA763023	SAMN21877154	M_O_101	M_O_101	M_O	WGS	METAGENOMIC	RANDOM	paired	ILLUMINA	Illumina NovaSeq 6000	Elderly colorectal cancer group	fastq	M_O_101_R1.fastq.gz
SRR16124351	SRP336949	PRJNA763023	SAMN21877155	M_O_102	M_O_102	M_O	WGS	METAGENOMIC	RANDOM	paired	ILLUMINA	Illumina NovaSeq 6000	Elderly colorectal cancer group	fastq	M_O_102_R1.fastq.gz
SRR16124350	SRP336949	PRJNA763023	SAMN21877156	M_O_103	M_O_103	M_O	WGS	METAGENOMIC	RANDOM	paired	ILLUMINA	Illumina NovaSeq 6000	Elderly colorectal cancer group	fastq	M_O_103_R1.fastq.gz
SRR16124349	SRP336949	PRJNA763023	SAMN21877157	M_O_104	M_O_104	M_O	WGS	METAGENOMIC	RANDOM	paired	ILLUMINA	Illumina NovaSeq 6000	Elderly colorectal cancer group	fastq	M_O_104_R1.fastq.gz
SRR16124348	SRP336949	PRJNA763023	SAMN21877158	M_O_11	M_O_11	M_O	WGS	METAGENOMIC	RANDOM	paired	ILLUMINA	Illumina NovaSeq 6000	Elderly colorectal cancer group	fastq	M_O_11_R1.fastq.gz
SRR16124347	SRP336949	PRJNA763023	SAMN21877159	M_O_12	M_O_12	M_O	WGS	METAGENOMIC	RANDOM	paired	ILLUMINA	Illumina NovaSeq 6000	Elderly colorectal cancer group	fastq	M_O_12_R1.fastq.gz
SRR16124346	SRP336949	PRJNA763023	SAMN21877160	M_O_13	M_O_13	M_O	WGS	METAGENOMIC	RANDOM	paired	ILLUMINA	Illumina NovaSeq 6000	Elderly colorectal cancer group	fastq	M_O_13_R1.fastq.gz
SRR16124345	SRP336949	PRJNA763023	SAMN21877161	M_O_14	M_O_14	M_O	WGS	METAGENOMIC	RANDOM	paired	ILLUMINA	Illumina NovaSeq 6000	Elderly colorectal cancer group	fastq	M_O_14_R1.fastq.gz
SRR16124344	SRP336949	PRJNA763023	SAMN21877162	M_O_15	M_O_15	M_O	WGS	METAGENOMIC	RANDOM	paired	ILLUMINA	Illumina NovaSeq 6000	Elderly colorectal cancer group	fastq	M_O_15_R1.fastq.gz
SRR16124342	SRP336949	PRJNA763023	SAMN21877163	M_O_16	M_O_16	M_O	WGS	METAGENOMIC	RANDOM	paired	ILLUMINA	Illumina NovaSeq 6000	Elderly colorectal cancer group	fastq	M_O_16_R1.fastq.gz
SRR16124341	SRP336949	PRJNA763023	SAMN21877164	M_O_17	M_O_17	M_O	WGS	METAGENOMIC	RANDOM	paired	ILLUMINA	Illumina NovaSeq 6000	Elderly colorectal cancer group	fastq	M_O_17_R1.fastq.gz
SRR16124340	SRP336949	PRJNA763023	SAMN21877165	M_O_18	M_O_18	M_O	WGS	METAGENOMIC	RANDOM	paired	ILLUMINA	Illumina NovaSeq 6000	Elderly colorectal cancer group	fastq	M_O_18_R1.fastq.gz
SRR16124339	SRP336949	PRJNA763023	SAMN21877166	M_O_19	M_O_19	M_O	WGS	METAGENOMIC	RANDOM	paired	ILLUMINA	Illumina NovaSeq 6000	Elderly colorectal cancer group	fastq	M_O_19_R1.fastq.gz
SRR16124338	SRP336949	PRJNA763023	SAMN21877167	M_O_20	M_O_20	M_O	WGS	METAGENOMIC	RANDOM	paired	ILLUMINA	Illumina NovaSeq 6000	Elderly colorectal cancer group	fastq	M_O_20_R1.fastq.gz
SRR16124337	SRP336949	PRJNA763023	SAMN21877168	M_O_21	M_O_21	M_O	WGS	METAGENOMIC	RANDOM	paired	ILLUMINA	Illumina NovaSeq 6000	Elderly colorectal cancer group	fastq	M_O_21_R1.fastq.gz
SRR16124336	SRP336949	PRJNA763023	SAMN21877169	M_O_22	M_O_22	M_O	WGS	METAGENOMIC	RANDOM	paired	ILLUMINA	Illumina NovaSeq 6000	Elderly colorectal cancer group	fastq	M_O_22_R1.fastq.gz
SRR16124335	SRP336949	PRJNA763023	SAMN21877170	M_O_23	M_O_23	M_O	WGS	METAGENOMIC	RANDOM	paired	ILLUMINA	Illumina NovaSeq 6000	Elderly colorectal cancer group	fastq	M_O_23_R1.fastq.gz
SRR16124334	SRP336949	PRJNA763023	SAMN21877171	M_O_24	M_O_24	M_O	WGS	METAGENOMIC	RANDOM	paired	ILLUMINA	Illumina NovaSeq 6000	Elderly colorectal cancer group	fastq	M_O_24_R1.fastq.gz
SRR16124333	SRP336949	PRJNA763023	SAMN21877172	M_O_25	M_O_25	M_O	WGS	METAGENOMIC	RANDOM	paired	ILLUMINA	Illumina NovaSeq 6000	Elderly colorectal cancer group	fastq	M_O_25_R1.fastq.gz
SRR16124331	SRP336949	PRJNA763023	SAMN21877173	M_O_26	M_O_26	M_O	WGS	METAGENOMIC	RANDOM	paired	ILLUMINA	Illumina NovaSeq 6000	Elderly colorectal cancer group	fastq	M_O_26_R1.fastq.gz
SRR16124330	SRP336949	PRJNA763023	SAMN21877174	M_O_27	M_O_27	M_O	WGS	METAGENOMIC	RANDOM	paired	ILLUMINA	Illumina NovaSeq 6000	Elderly colorectal cancer group	fastq	M_O_27_R1.fastq.gz
SRR16124329	SRP336949	PRJNA763023	SAMN21877175	M_O_28	M_O_28	M_O	WGS	METAGENOMIC	RANDOM	paired	ILLUMINA	Illumina NovaSeq 6000	Elderly colorectal cancer group	fastq	M_O_28_R1.fastq.gz
SRR16124328	SRP336949	PRJNA763023	SAMN21877176	M_O_29	M_O_29	M_O	WGS	METAGENOMIC	RANDOM	paired	ILLUMINA	Illumina NovaSeq 6000	Elderly colorectal cancer group	fastq	M_O_29_R1.fastq.gz
SRR16124327	SRP336949	PRJNA763023	SAMN21877177	M_O_30	M_O_30	M_O	WGS	METAGENOMIC	RANDOM	paired	ILLUMINA	Illumina NovaSeq 6000	Elderly colorectal cancer group	fastq	M_O_30_R1.fastq.gz
SRR16124326	SRP336949	PRJNA763023	SAMN21877178	M_O_31	M_O_31	M_O	WGS	METAGENOMIC	RANDOM	paired	ILLUMINA	Illumina NovaSeq 6000	Elderly colorectal cancer group	fastq	M_O_31_R1.fastq.gz
SRR16124325	SRP336949	PRJNA763023	SAMN21877179	M_O_32	M_O_32	M_O	WGS	METAGENOMIC	RANDOM	paired	ILLUMINA	Illumina NovaSeq 6000	Elderly colorectal cancer group	fastq	M_O_32_R1.fastq.gz
SRR16124324	SRP336949	PRJNA763023	SAMN21877180	M_O_33	M_O_33	M_O	WGS	METAGENOMIC	RANDOM	paired	ILLUMINA	Illumina NovaSeq 6000	Elderly colorectal cancer group	fastq	M_O_33_R1.fastq.gz
SRR16124323	SRP336949	PRJNA763023	SAMN21877181	M_O_34	M_O_34	M_O	WGS	METAGENOMIC	RANDOM	paired	ILLUMINA	Illumina NovaSeq 6000	Elderly colorectal cancer group	fastq	M_O_34_R1.fastq.gz
SRR16124322	SRP336949	PRJNA763023	SAMN21877182	M_O_35	M_O_35	M_O	WGS	METAGENOMIC	RANDOM	paired	ILLUMINA	Illumina NovaSeq 6000	Elderly colorectal cancer group	fastq	M_O_35_R1.fastq.gz
SRR16124320	SRP336949	PRJNA763023	SAMN21877183	M_O_36	M_O_36	M_O	WGS	METAGENOMIC	RANDOM	paired	ILLUMINA	Illumina NovaSeq 6000	Elderly colorectal cancer group	fastq	M_O_36_R1.fastq.gz
SRR16124319	SRP336949	PRJNA763023	SAMN21877184	M_O_37	M_O_37	M_O	WGS	METAGENOMIC	RANDOM	paired	ILLUMINA	Illumina NovaSeq 6000	Elderly colorectal cancer group	fastq	M_O_37_R1.fastq.gz
SRR16124318	SRP336949	PRJNA763023	SAMN21877185	M_O_38	M_O_38	M_O	WGS	METAGENOMIC	RANDOM	paired	ILLUMINA	Illumina NovaSeq 6000	Elderly colorectal cancer group	fastq	M_O_38_R1.fastq.gz
SRR16124317	SRP336949	PRJNA763023	SAMN21877186	M_O_39	M_O_39	M_O	WGS	METAGENOMIC	RANDOM	paired	ILLUMINA	Illumina NovaSeq 6000	Elderly colorectal cancer group	fastq	M_O_39_R1.fastq.gz
SRR16124316	SRP336949	PRJNA763023	SAMN21877187	M_O_40	M_O_40	M_O	WGS	METAGENOMIC	RANDOM	paired	ILLUMINA	Illumina NovaSeq 6000	Elderly colorectal cancer group	fastq	M_O_40_R1.fastq.gz
SRR16124315	SRP336949	PRJNA763023	SAMN21877188	M_O_41	M_O_41	M_O	WGS	METAGENOMIC	RANDOM	paired	ILLUMINA	Illumina NovaSeq 6000	Elderly colorectal cancer group	fastq	M_O_41_R1.fastq.gz
SRR16124314	SRP336949	PRJNA763023	SAMN21877189	M_O_42	M_O_42	M_O	WGS	METAGENOMIC	RANDOM	paired	ILLUMINA	Illumina NovaSeq 6000	Elderly colorectal cancer group	fastq	M_O_42_R1.fastq.gz
SRR16124313	SRP336949	PRJNA763023	SAMN21877190	M_O_43	M_O_43	M_O	WGS	METAGENOMIC	RANDOM	paired	ILLUMINA	Illumina NovaSeq 6000	Elderly colorectal cancer group	fastq	M_O_43_R1.fastq.gz
SRR16124312	SRP336949	PRJNA763023	SAMN21877191	M_O_44	M_O_44	M_O	WGS	METAGENOMIC	RANDOM	paired	ILLUMINA	Illumina NovaSeq 6000	Elderly colorectal cancer group	fastq	M_O_44_R1.fastq.gz
SRR16124311	SRP336949	PRJNA763023	SAMN21877192	M_O_45	M_O_45	M_O	WGS	METAGENOMIC	RANDOM	paired	ILLUMINA	Illumina NovaSeq 6000	Elderly colorectal cancer group	fastq	M_O_45_R1.fastq.gz
SRR16124309	SRP336949	PRJNA763023	SAMN21877193	M_Y_01	M_Y_01	M_Y	WGS	METAGENOMIC	RANDOM	paired	ILLUMINA	Illumina NovaSeq 6000	Youth colorectal cancer group	fastq	M_Y_01_R1.fastq.gz
SRR16124308	SRP336949	PRJNA763023	SAMN21877194	M_Y_02	M_Y_02	M_Y	WGS	METAGENOMIC	RANDOM	paired	ILLUMINA	Illumina NovaSeq 6000	Youth colorectal cancer group	fastq	M_Y_02_R1.fastq.gz
SRR16124307	SRP336949	PRJNA763023	SAMN21877195	M_Y_03	M_Y_03	M_Y	WGS	METAGENOMIC	RANDOM	paired	ILLUMINA	Illumina NovaSeq 6000	Youth colorectal cancer group	fastq	M_Y_03_R1.fastq.gz
SRR16124306	SRP336949	PRJNA763023	SAMN21877196	M_Y_04	M_Y_04	M_Y	WGS	METAGENOMIC	RANDOM	paired	ILLUMINA	Illumina NovaSeq 6000	Youth colorectal cancer group	fastq	M_Y_04_R1.fastq.gz
SRR16124305	SRP336949	PRJNA763023	SAMN21877197	M_Y_05	M_Y_05	M_Y	WGS	METAGENOMIC	RANDOM	paired	ILLUMINA	Illumina NovaSeq 6000	Youth colorectal cancer group	fastq	M_Y_05_R1.fastq.gz
SRR16124304	SRP336949	PRJNA763023	SAMN21877198	M_Y_06	M_Y_06	M_Y	WGS	METAGENOMIC	RANDOM	paired	ILLUMINA	Illumina NovaSeq 6000	Youth colorectal cancer group	fastq	M_Y_06_R1.fastq.gz
SRR16124303	SRP336949	PRJNA763023	SAMN21877199	M_Y_07	M_Y_07	M_Y	WGS	METAGENOMIC	RANDOM	paired	ILLUMINA	Illumina NovaSeq 6000	Youth colorectal cancer group	fastq	M_Y_07_R1.fastq.gz
SRR16124302	SRP336949	PRJNA763023	SAMN21877200	M_Y_08	M_Y_08	M_Y	WGS	METAGENOMIC	RANDOM	paired	ILLUMINA	Illumina NovaSeq 6000	Youth colorectal cancer group	fastq	M_Y_08_R1.fastq.gz
SRR16124301	SRP336949	PRJNA763023	SAMN21877201	M_Y_09	M_Y_09	M_Y	WGS	METAGENOMIC	RANDOM	paired	ILLUMINA	Illumina NovaSeq 6000	Youth colorectal cancer group	fastq	M_Y_09_R1.fastq.gz
SRR16124300	SRP336949	PRJNA763023	SAMN21877202	M_Y_10	M_Y_10	M_Y	WGS	METAGENOMIC	RANDOM	paired	ILLUMINA	Illumina NovaSeq 6000	Youth colorectal cancer group	fastq	M_Y_10_R1.fastq.gz
SRR16124298	SRP336949	PRJNA763023	SAMN21877203	M_Y_100	M_Y_100	M_Y	WGS	METAGENOMIC	RANDOM	paired	ILLUMINA	Illumina NovaSeq 6000	Youth colorectal cancer group	fastq	M_Y_100_R1.fastq.gz
SRR16124297	SRP336949	PRJNA763023	SAMN21877204	M_Y_101	M_Y_101	M_Y	WGS	METAGENOMIC	RANDOM	paired	ILLUMINA	Illumina NovaSeq 6000	Youth colorectal cancer group	fastq	M_Y_101_R1.fastq.gz
SRR16124296	SRP336949	PRJNA763023	SAMN21877205	M_Y_102	M_Y_102	M_Y	WGS	METAGENOMIC	RANDOM	paired	ILLUMINA	Illumina NovaSeq 6000	Youth colorectal cancer group	fastq	M_Y_102_R1.fastq.gz
SRR16124295	SRP336949	PRJNA763023	SAMN21877206	M_Y_103	M_Y_103	M_Y	WGS	METAGENOMIC	RANDOM	paired	ILLUMINA	Illumina NovaSeq 6000	Youth colorectal cancer group	fastq	M_Y_103_R1.fastq.gz
SRR16124294	SRP336949	PRJNA763023	SAMN21877207	M_Y_104	M_Y_104	M_Y	WGS	METAGENOMIC	RANDOM	paired	ILLUMINA	Illumina NovaSeq 6000	Youth colorectal cancer group	fastq	M_Y_104_R1.fastq.gz
SRR16124293	SRP336949	PRJNA763023	SAMN21877208	M_Y_105	M_Y_105	M_Y	WGS	METAGENOMIC	RANDOM	paired	ILLUMINA	Illumina NovaSeq 6000	Youth colorectal cancer group	fastq	M_Y_105_R1.fastq.gz
SRR16124292	SRP336949	PRJNA763023	SAMN21877209	M_Y_106	M_Y_106	M_Y	WGS	METAGENOMIC	RANDOM	paired	ILLUMINA	Illumina NovaSeq 6000	Youth colorectal cancer group	fastq	M_Y_106_R1.fastq.gz
SRR16124291	SRP336949	PRJNA763023	SAMN21877210	M_Y_107	M_Y_107	M_Y	WGS	METAGENOMIC	RANDOM	paired	ILLUMINA	Illumina NovaSeq 6000	Youth colorectal cancer group	fastq	M_Y_107_R1.fastq.gz
SRR16124290	SRP336949	PRJNA763023	SAMN21877211	M_Y_108	M_Y_108	M_Y	WGS	METAGENOMIC	RANDOM	paired	ILLUMINA	Illumina NovaSeq 6000	Youth colorectal cancer group	fastq	M_Y_108_R1.fastq.gz
SRR16124289	SRP336949	PRJNA763023	SAMN21877212	M_Y_109	M_Y_109	M_Y	WGS	METAGENOMIC	RANDOM	paired	ILLUMINA	Illumina NovaSeq 6000	Youth colorectal cancer group	fastq	M_Y_109_R1.fastq.gz
SRR16124287	SRP336949	PRJNA763023	SAMN21877213	M_Y_11	M_Y_11	M_Y	WGS	METAGENOMIC	RANDOM	paired	ILLUMINA	Illumina NovaSeq 6000	Youth colorectal cancer group	fastq	M_Y_11_R1.fastq.gz
SRR16124286	SRP336949	PRJNA763023	SAMN21877214	M_Y_110	M_Y_110	M_Y	WGS	METAGENOMIC	RANDOM	paired	ILLUMINA	Illumina NovaSeq 6000	Youth colorectal cancer group	fastq	M_Y_110_R1.fastq.gz
SRR16124285	SRP336949	PRJNA763023	SAMN21877215	M_Y_111	M_Y_111	M_Y	WGS	METAGENOMIC	RANDOM	paired	ILLUMINA	Illumina NovaSeq 6000	Youth colorectal cancer group	fastq	M_Y_111_R1.fastq.gz
SRR16124284	SRP336949	PRJNA763023	SAMN21877216	M_Y_112	M_Y_112	M_Y	WGS	METAGENOMIC	RANDOM	paired	ILLUMINA	Illumina NovaSeq 6000	Youth colorectal cancer group	fastq	M_Y_112_R1.fastq.gz
SRR16124283	SRP336949	PRJNA763023	SAMN21877217	M_Y_113	M_Y_113	M_Y	WGS	METAGENOMIC	RANDOM	paired	ILLUMINA	Illumina NovaSeq 6000	Youth colorectal cancer group	fastq	M_Y_113_R1.fastq.gz
SRR16124282	SRP336949	PRJNA763023	SAMN21877218	M_Y_114	M_Y_114	M_Y	WGS	METAGENOMIC	RANDOM	paired	ILLUMINA	Illumina NovaSeq 6000	Youth colorectal cancer group	fastq	M_Y_114_R1.fastq.gz
SRR16124281	SRP336949	PRJNA763023	SAMN21877219	M_Y_115	M_Y_115	M_Y	WGS	METAGENOMIC	RANDOM	paired	ILLUMINA	Illumina NovaSeq 6000	Youth colorectal cancer group	fastq	M_Y_115_R1.fastq.gz
SRR16124280	SRP336949	PRJNA763023	SAMN21877220	M_Y_116	M_Y_116	M_Y	WGS	METAGENOMIC	RANDOM	paired	ILLUMINA	Illumina NovaSeq 6000	Youth colorectal cancer group	fastq	M_Y_116_R1.fastq.gz
SRR16124279	SRP336949	PRJNA763023	SAMN21877221	M_Y_117	M_Y_117	M_Y	WGS	METAGENOMIC	RANDOM	paired	ILLUMINA	Illumina NovaSeq 6000	Youth colorectal cancer group	fastq	M_Y_117_R1.fastq.gz
SRR16124278	SRP336949	PRJNA763023	SAMN21877222	M_Y_118	M_Y_118	M_Y	WGS	METAGENOMIC	RANDOM	paired	ILLUMINA	Illumina NovaSeq 6000	Youth colorectal cancer group	fastq	M_Y_118_R1.fastq.gz
SRR16124276	SRP336949	PRJNA763023	SAMN21877223	M_Y_119	M_Y_119	M_Y	WGS	METAGENOMIC	RANDOM	paired	ILLUMINA	Illumina NovaSeq 6000	Youth colorectal cancer group	fastq	M_Y_119_R1.fastq.gz
SRR16124275	SRP336949	PRJNA763023	SAMN21877224	M_Y_12	M_Y_12	M_Y	WGS	METAGENOMIC	RANDOM	paired	ILLUMINA	Illumina NovaSeq 6000	Youth colorectal cancer group	fastq	M_Y_12_R1.fastq.gz
SRR16124274	SRP336949	PRJNA763023	SAMN21877225	M_Y_120	M_Y_120	M_Y	WGS	METAGENOMIC	RANDOM	paired	ILLUMINA	Illumina NovaSeq 6000	Youth colorectal cancer group	fastq	M_Y_120_R1.fastq.gz
SRR16124273	SRP336949	PRJNA763023	SAMN21877226	M_Y_121	M_Y_121	M_Y	WGS	METAGENOMIC	RANDOM	paired	ILLUMINA	Illumina NovaSeq 6000	Youth colorectal cancer group	fastq	M_Y_121_R1.fastq.gz
SRR16124272	SRP336949	PRJNA763023	SAMN21877227	M_Y_122	M_Y_122	M_Y	WGS	METAGENOMIC	RANDOM	paired	ILLUMINA	Illumina NovaSeq 6000	Youth colorectal cancer group	fastq	M_Y_122_R1.fastq.gz
SRR16124271	SRP336949	PRJNA763023	SAMN21877228	M_Y_123	M_Y_123	M_Y	WGS	METAGENOMIC	RANDOM	paired	ILLUMINA	Illumina NovaSeq 6000	Youth colorectal cancer group	fastq	M_Y_123_R1.fastq.gz
SRR16124270	SRP336949	PRJNA763023	SAMN21877229	M_Y_124	M_Y_124	M_Y	WGS	METAGENOMIC	RANDOM	paired	ILLUMINA	Illumina NovaSeq 6000	Youth colorectal cancer group	fastq	M_Y_124_R1.fastq.gz
SRR16124269	SRP336949	PRJNA763023	SAMN21877230	M_Y_125	M_Y_125	M_Y	WGS	METAGENOMIC	RANDOM	paired	ILLUMINA	Illumina NovaSeq 6000	Youth colorectal cancer group	fastq	M_Y_125_R1.fastq.gz
SRR16124268	SRP336949	PRJNA763023	SAMN21877231	M_Y_126	M_Y_126	M_Y	WGS	METAGENOMIC	RANDOM	paired	ILLUMINA	Illumina NovaSeq 6000	Youth colorectal cancer group	fastq	M_Y_126_R1.fastq.gz
SRR16124267	SRP336949	PRJNA763023	SAMN21877232	M_Y_127	M_Y_127	M_Y	WGS	METAGENOMIC	RANDOM	paired	ILLUMINA	Illumina NovaSeq 6000	Youth colorectal cancer group	fastq	M_Y_127_R1.fastq.gz
SRR16124265	SRP336949	PRJNA763023	SAMN21877233	M_Y_128	M_Y_128	M_Y	WGS	METAGENOMIC	RANDOM	paired	ILLUMINA	Illumina NovaSeq 6000	Youth colorectal cancer group	fastq	M_Y_128_R1.fastq.gz
SRR16124264	SRP336949	PRJNA763023	SAMN21877234	M_Y_129	M_Y_129	M_Y	WGS	METAGENOMIC	RANDOM	paired	ILLUMINA	Illumina NovaSeq 6000	Youth colorectal cancer group	fastq	M_Y_129_R1.fastq.gz
SRR16124263	SRP336949	PRJNA763023	SAMN21877235	M_Y_13	M_Y_13	M_Y	WGS	METAGENOMIC	RANDOM	paired	ILLUMINA	Illumina NovaSeq 6000	Youth colorectal cancer group	fastq	M_Y_13_R1.fastq.gz
SRR16124262	SRP336949	PRJNA763023	SAMN21877236	M_Y_130	M_Y_130	M_Y	WGS	METAGENOMIC	RANDOM	paired	ILLUMINA	Illumina NovaSeq 6000	Youth colorectal cancer group	fastq	M_Y_130_R1.fastq.gz
SRR16124261	SRP336949	PRJNA763023	SAMN21877237	M_Y_131	M_Y_131	M_Y	WGS	METAGENOMIC	RANDOM	paired	ILLUMINA	Illumina NovaSeq 6000	Youth colorectal cancer group	fastq	M_Y_131_R1.fastq.gz
SRR16124260	SRP336949	PRJNA763023	SAMN21877238	M_Y_132	M_Y_132	M_Y	WGS	METAGENOMIC	RANDOM	paired	ILLUMINA	Illumina NovaSeq 6000	Youth colorectal cancer group	fastq	M_Y_132_R1.fastq.gz
SRR16124259	SRP336949	PRJNA763023	SAMN21877239	M_Y_133	M_Y_133	M_Y	WGS	METAGENOMIC	RANDOM	paired	ILLUMINA	Illumina NovaSeq 6000	Youth colorectal cancer group	fastq	M_Y_133_R1.fastq.gz
SRR16124258	SRP336949	PRJNA763023	SAMN21877240	M_Y_134	M_Y_134	M_Y	WGS	METAGENOMIC	RANDOM	paired	ILLUMINA	Illumina NovaSeq 6000	Youth colorectal cancer group	fastq	M_Y_134_R1.fastq.gz
SRR16124257	SRP336949	PRJNA763023	SAMN21877241	M_Y_135	M_Y_135	M_Y	WGS	METAGENOMIC	RANDOM	paired	ILLUMINA	Illumina NovaSeq 6000	Youth colorectal cancer group	fastq	M_Y_135_R1.fastq.gz
SRR16124256	SRP336949	PRJNA763023	SAMN21877242	M_Y_136	M_Y_136	M_Y	WGS	METAGENOMIC	RANDOM	paired	ILLUMINA	Illumina NovaSeq 6000	Youth colorectal cancer group	fastq	M_Y_136_R1.fastq.gz
